# Supplementary material for: 5-(4-Fluoro­phen­yl)-3-methyl­sulfanyl-2-phenyl-1-benzofuran
Source: Acta Crystallogr Sect E Struct Rep Online. 2011 Sep 30;67(Pt 10):o2742. doi: 10.1107/S1600536811036713 (PMC3201533; doi:10.1107/S1600536811036713)
Supplement: Supplementary file 1 [file e-67-o2742-sup1.cif]

##############################################################################
#                                                                            #
# This CIF contains the data in a paper accepted for publication in          #
# Acta Crystallographica Section E. It conforms to the requirements of       #
# Notes for Authors for Acta Crystallographica Section E, and has been       #
# peer reviewed under the auspices of the IUCr Commission on Journals.       #
#                                                                            #
# Full details of the Crystallographic Information File format               #
# are given in the paper "The Crystallographic Information File (CIF):       #
# a New Standard Archive File for Crystallography" by S. R. Hall, F. H.      #
# Allen and I. D. Brown [Acta Cryst. (1991), A47, 655-685].                  #
#                                                                            #
# The current version of the core CIF dictionary is obtainable from          #
# ftp://ftp.iucr.org/pub/cif_core.dic.                                       #
#                                                                            #
# Software is freely available for graphical display of the structure(s)     #
# in this CIF. For information consult the CIF software page                 #
# http://www.iucr.org/resources/cif/software.                                #
#                                                                            #
# This file may be used for bona fide research purposes within the           #
# scientific community so long as proper attribution is given to the journal # 
# article from which it was obtained.                                        #
#                                                                            #
##############################################################################
data_global
_audit_creation_method     'form.cif (version 2.0)'
_journal_data_validation_number     ?
_journal_date_recd_electronic     2011-09-08
_journal_date_accepted     2011-09-09
_journal_name_full     'Acta Crystallographica, Section E'
_journal_year     2011
_journal_volume     67
_journal_issue     10
_journal_page_first     o2742
_journal_page_last     o2742
_journal_paper_category     QO
_journal_coeditor_code     HB6402
_publ_contact_author_name     'Prof. Uk Lee'
_publ_contact_author_address
;
 Department of Chemistry, Pukyong National University, 599-1 Daeyeon 3-dong
 Nam-gu, Busan 608-737, Republic of Korea
;
_publ_contact_author_email     'uklee@pknu.ac.kr'
_publ_contact_author_fax     '+82-51-629-5583'
_publ_contact_author_phone     '+82-51-629-5596'
_publ_section_title
;
5-(4-Fluorophenyl)-3-methylsulfanyl-2-phenyl-1-benzofuran
;
loop_
    _publ_author_name
    _publ_author_address
    'Choi, Hong Dae'
;
 Department of Chemistry, Dongeui University, San 24 Kaya-dong Busanjin-gu,
 Busan 614-714, Republic of Korea
;
    'Seo, Pil Ja'
;
 Department of Chemistry, Dongeui University, San 24 Kaya-dong Busanjin-gu,
 Busan 614-714, Republic of Korea
;
    'Son, Byeng Wha'
;
 Department of Chemistry, Pukyong National University, 599-1 Daeyeon 3-dong
 Nam-gu, Busan 608-737, Republic of Korea
;
    'Lee, Uk'
;
 Department of Chemistry, Pukyong National University, 599-1 Daeyeon 3-dong
 Nam-gu, Busan 608-737, Republic of Korea
;
_publ_section_synopsis     .
data_I
_chemical_name_systematic
;
5-(4-Fluorophenyl)-3-methylsulfanyl-2-phenyl-1-benzofuran
;
_chemical_name_common     ?
_chemical_formula_moiety     'C21 H15 F O S'
_chemical_formula_sum     'C21 H15 F O S'
_chemical_formula_iupac     'C21 H15 F O S'
_chemical_formula_weight     334.39
_chemical_melting_point     ?
_symmetry_cell_setting     monoclinic
_symmetry_space_group_name_H-M     'P 21 '
_symmetry_space_group_name_Hall     'P 2yb'
loop_
    _symmetry_equiv_pos_as_xyz
    'x, y, z'
    '-x, y+1/2, -z'
_cell_length_a     10.6439(15)
_cell_length_b     7.2006(10)
_cell_length_c     11.7226(17)
_cell_angle_alpha     90.00
_cell_angle_beta     115.396(2)
_cell_angle_gamma     90.00
_cell_volume     811.6(2)
_cell_formula_units_Z     2
_cell_measurement_reflns_used     2652
_cell_measurement_theta_min     3.42
_cell_measurement_theta_max     26.64
_cell_measurement_temperature     173(2)
_exptl_crystal_description     'block'
_exptl_crystal_colour     'colourless'
_exptl_crystal_size_max     0.36
_exptl_crystal_size_mid     0.29
_exptl_crystal_size_min     0.10
_exptl_crystal_density_diffrn     1.368
_exptl_crystal_density_meas     ?
_exptl_crystal_density_method     'not measured'
_exptl_crystal_F_000     348
_exptl_absorpt_coefficient_mu     0.214
_exptl_absorpt_correction_type     multi-scan
_exptl_absorpt_process_details     '(SADABS; Bruker, 2009)'
_exptl_absorpt_correction_T_min     0.9278
_exptl_absorpt_correction_T_max     0.9785
_exptl_special_details     ?
_diffrn_ambient_temperature     173(2)
_diffrn_radiation_type     MoK\a
_diffrn_radiation_wavelength     0.71073
_diffrn_radiation_source     'rotating anode'
_diffrn_radiation_monochromator     'graphite multilayer'
_diffrn_measurement_device_type     'Bruker SMART APEXII CCD'
_diffrn_measurement_method     '\f and \w scans'
_diffrn_detector_area_resol_mean     10.0
_diffrn_reflns_number     7372
_diffrn_reflns_av_R_equivalents     0.0346
_diffrn_reflns_av_sigmaI/netI     0.0540
_diffrn_reflns_theta_min     1.92
_diffrn_reflns_theta_max     27.00
_diffrn_reflns_theta_full     27.00
_diffrn_measured_fraction_theta_max     0.998
_diffrn_measured_fraction_theta_full     0.998
_diffrn_reflns_limit_h_min     -12
_diffrn_reflns_limit_h_max     13
_diffrn_reflns_limit_k_min     -8
_diffrn_reflns_limit_k_max     9
_diffrn_reflns_limit_l_min     -14
_diffrn_reflns_limit_l_max     14
_diffrn_standards_number     0
_diffrn_standards_interval_count     ?
_diffrn_standards_interval_time     ?
_diffrn_standards_decay_%     ?
_refine_special_details
;
 Refinement of F^2^ against ALL reflections.  The weighted R-factor wR and
 goodness of fit S are based on F^2^, conventional R-factors R are based
 on F, with F set to zero for negative F^2^. The threshold expression of
 F^2^ > 2sigma(F^2^) is used only for calculating R-factors(gt) etc. and is
 not relevant to the choice of reflections for refinement.  R-factors based
 on F^2^ are statistically about twice as large as those based on F, and R-
 factors based on ALL data will be even larger.
;
_reflns_number_total     3194
_reflns_number_gt     2540
_reflns_threshold_expression     I>2\s(I)
_refine_ls_structure_factor_coef     Fsqd
_refine_ls_matrix_type     full
_refine_ls_R_factor_all     0.0620
_refine_ls_R_factor_gt     0.0383
_refine_ls_wR_factor_gt     0.0918
_refine_ls_wR_factor_ref     0.1055
_refine_ls_goodness_of_fit_ref     1.103
_refine_ls_restrained_S_all     1.102
_refine_ls_number_reflns     3194
_refine_ls_number_parameters     219
_refine_ls_number_restraints     1
_refine_ls_hydrogen_treatment     constr
_refine_ls_weighting_scheme     calc
_refine_ls_weighting_details
         'calc w=1/[\s^2^(Fo^2^)+(0.0545P)^2^+0.0000P] where P=(Fo^2^+2Fc^2^)/3'
_atom_sites_solution_hydrogens     difmap
_atom_sites_solution_primary     direct
_atom_sites_solution_secondary     difmap
_refine_ls_shift/su_max     0.000
_refine_ls_shift/su_mean     0.000
_refine_diff_density_max     0.206
_refine_diff_density_min     -0.202
_refine_ls_extinction_method     none
_refine_ls_extinction_coef     ?
_refine_ls_abs_structure_details     'Flack (1983),  1278 Friedel pairs'
_refine_ls_abs_structure_Flack     0.38(9)
loop_
    _atom_type_symbol
    _atom_type_description
    _atom_type_scat_dispersion_real
    _atom_type_scat_dispersion_imag
    _atom_type_scat_source
    'C' 'C' 0.0033 0.0016
                         'International Tables Vol C Tables 4.2.6.8 and 6.1.1.4'
    'H' 'H' 0.0000 0.0000
                         'International Tables Vol C Tables 4.2.6.8 and 6.1.1.4'
    'O' 'O' 0.0106 0.0060
                         'International Tables Vol C Tables 4.2.6.8 and 6.1.1.4'
    'F' 'F' 0.0171 0.0103
                         'International Tables Vol C Tables 4.2.6.8 and 6.1.1.4'
    'S' 'S' 0.1246 0.1234
                         'International Tables Vol C Tables 4.2.6.8 and 6.1.1.4'
_computing_data_collection     '<i>APEX2</i> (Bruker, 2009)'
_computing_cell_refinement     '<i>SAINT</i> (Bruker, 2009)'
_computing_data_reduction     '<i>SAINT</i> (Bruker, 2009)'
_computing_structure_solution     '<i>SHELXS97</i> (Sheldrick, 2008)'
_computing_structure_refinement     '<i>SHELXL97</i> (Sheldrick, 2008)'
_computing_molecular_graphics
        '<i>ORTEP-3</i> (Farrugia, 1997) and <i>DIAMOND</i> (Brandenburg, 1998)'
_computing_publication_material     '<i>SHELXL97</i> (Sheldrick, 2008)'
loop_
    _atom_site_type_symbol
    _atom_site_label
    _atom_site_fract_x
    _atom_site_fract_y
    _atom_site_fract_z
    _atom_site_U_iso_or_equiv
    _atom_site_adp_type
    _atom_site_calc_flag
    _atom_site_refinement_flags
    _atom_site_occupancy
    _atom_site_symmetry_multiplicity
    _atom_site_disorder_assembly
    _atom_site_disorder_group
    S S1 0.42262(6) 0.39699(11) 0.12213(5) 0.03595(18) Uani d . 1 2 . .
    F F1 1.34923(15) 0.4759(3) 0.74321(14) 0.0487(4) Uani d . 1 2 . .
    O O1 0.34169(16) 0.4817(2) 0.41757(13) 0.0299(4) Uani d . 1 2 . .
    C C1 0.4191(2) 0.4505(3) 0.26649(19) 0.0269(5) Uani d . 1 2 . .
    C C2 0.5384(2) 0.4604(3) 0.38747(19) 0.0259(5) Uani d . 1 2 . .
    C C3 0.6812(2) 0.4542(3) 0.42791(19) 0.0280(5) Uani d . 1 2 . .
    H H3 0.7195 0.4416 0.3685 0.034 Uiso calc R 1 2 . .
    C C4 0.7681(2) 0.4667(3) 0.5565(2) 0.0272(5) Uani d . 1 2 . .
    C C5 0.7074(3) 0.4836(4) 0.6427(2) 0.0306(5) Uani d . 1 2 . .
    H H5 0.7670 0.4914 0.7303 0.037 Uiso calc R 1 2 . .
    C C6 0.5661(3) 0.4890(4) 0.6047(2) 0.0327(6) Uani d . 1 2 . .
    H H6 0.5269 0.4998 0.6635 0.039 Uiso calc R 1 2 . .
    C C7 0.4842(2) 0.4781(4) 0.47627(19) 0.0273(5) Uani d . 1 2 . .
    C C8 0.3042(2) 0.4667(3) 0.28925(19) 0.0272(5) Uani d . 1 2 . .
    C C9 0.9222(2) 0.4655(3) 0.60428(19) 0.0264(5) Uani d . 1 2 . .
    C C10 0.9871(3) 0.5412(3) 0.5334(2) 0.0294(5) Uani d . 1 2 . .
    H H10 0.9317 0.5924 0.4526 0.035 Uiso calc R 1 2 . .
    C C11 1.1301(3) 0.5429(3) 0.5785(2) 0.0307(5) Uani d . 1 2 . .
    H H11 1.1734 0.5928 0.5294 0.037 Uiso calc R 1 2 . .
    C C12 1.2080(2) 0.4703(4) 0.6967(2) 0.0329(5) Uani d . 1 2 . .
    C C13 1.1500(2) 0.3955(4) 0.7699(2) 0.0330(5) Uani d . 1 2 . .
    H H13 1.2067 0.3478 0.8515 0.040 Uiso calc R 1 2 . .
    C C14 1.0067(2) 0.3910(4) 0.72242(18) 0.0290(5) Uani d . 1 2 . .
    H H14 0.9648 0.3359 0.7712 0.035 Uiso calc R 1 2 . .
    C C15 0.1550(2) 0.4714(3) 0.2092(2) 0.0274(5) Uani d . 1 2 . .
    C C16 0.0615(2) 0.4006(4) 0.25293(19) 0.0312(5) Uani d . 1 2 . .
    H H16 0.0956 0.3464 0.3346 0.037 Uiso calc R 1 2 . .
    C C17 -0.0797(3) 0.4087(4) 0.1787(2) 0.0373(6) Uani d . 1 2 . .
    H H17 -0.1424 0.3593 0.2090 0.045 Uiso calc R 1 2 . .
    C C18 -0.1305(3) 0.4888(4) 0.0595(2) 0.0383(6) Uani d . 1 2 . .
    H H18 -0.2278 0.4939 0.0082 0.046 Uiso calc R 1 2 . .
    C C19 -0.0387(3) 0.5614(4) 0.0158(2) 0.0359(6) Uani d . 1 2 . .
    H H19 -0.0736 0.6180 -0.0651 0.043 Uiso calc R 1 2 . .
    C C20 0.1025(3) 0.5520(3) 0.0887(2) 0.0316(5) Uani d . 1 2 . .
    H H20 0.1646 0.6002 0.0573 0.038 Uiso calc R 1 2 . .
    C C21 0.4698(4) 0.6154(6) 0.0774(3) 0.0679(11) Uani d . 1 2 . .
    H H21A 0.3992 0.7088 0.0688 0.102 Uiso calc R 1 2 . .
    H H21B 0.4756 0.6015 -0.0033 0.102 Uiso calc R 1 2 . .
    H H21C 0.5602 0.6553 0.1425 0.102 Uiso calc R 1 2 . .
loop_
    _atom_site_aniso_label
    _atom_site_aniso_U_11
    _atom_site_aniso_U_22
    _atom_site_aniso_U_33
    _atom_site_aniso_U_12
    _atom_site_aniso_U_13
    _atom_site_aniso_U_23
    S1 0.0428(4) 0.0435(3) 0.0252(2) 0.0018(3) 0.0181(2) -0.0041(3)
    F1 0.0285(9) 0.0664(11) 0.0510(9) -0.0028(8) 0.0168(7) 0.0080(8)
    O1 0.0319(9) 0.0355(8) 0.0257(7) 0.0000(8) 0.0157(6) -0.0012(7)
    C1 0.0348(13) 0.0234(11) 0.0242(10) 0.0000(10) 0.0143(9) -0.0008(8)
    C2 0.0336(13) 0.0234(10) 0.0236(9) 0.0006(10) 0.0152(9) -0.0005(8)
    C3 0.0348(13) 0.0264(11) 0.0271(10) 0.0023(10) 0.0175(9) -0.0009(9)
    C4 0.0334(13) 0.0216(9) 0.0287(10) -0.0003(11) 0.0152(9) -0.0002(9)
    C5 0.0336(14) 0.0354(12) 0.0225(10) -0.0029(11) 0.0117(10) -0.0021(9)
    C6 0.0386(15) 0.0375(14) 0.0282(11) -0.0013(12) 0.0204(10) -0.0037(10)
    C7 0.0253(13) 0.0301(11) 0.0281(11) 0.0002(11) 0.0130(9) -0.0002(9)
    C8 0.0362(13) 0.0251(10) 0.0224(9) 0.0001(11) 0.0144(9) 0.0016(8)
    C9 0.0324(14) 0.0223(10) 0.0280(10) -0.0022(11) 0.0162(10) -0.0031(9)
    C10 0.0371(15) 0.0270(11) 0.0250(10) -0.0001(10) 0.0142(10) 0.0011(9)
    C11 0.0354(15) 0.0297(12) 0.0338(12) -0.0021(11) 0.0213(11) 0.0003(10)
    C12 0.0273(14) 0.0327(12) 0.0400(12) -0.0026(12) 0.0157(10) -0.0038(11)
    C13 0.0309(13) 0.0363(12) 0.0305(10) 0.0000(13) 0.0119(9) 0.0017(11)
    C14 0.0339(13) 0.0289(10) 0.0281(9) -0.0041(12) 0.0170(9) 0.0024(11)
    C15 0.0315(13) 0.0221(10) 0.0289(10) 0.0027(11) 0.0131(9) -0.0017(9)
    C16 0.0389(14) 0.0256(10) 0.0321(10) 0.0011(12) 0.0181(10) 0.0023(11)
    C17 0.0392(14) 0.0305(13) 0.0449(12) -0.0061(12) 0.0208(11) -0.0044(12)
    C18 0.0296(14) 0.0326(14) 0.0441(14) 0.0015(12) 0.0076(11) -0.0083(11)
    C19 0.0436(17) 0.0294(13) 0.0266(11) 0.0027(12) 0.0073(11) -0.0005(9)
    C20 0.0387(15) 0.0273(12) 0.0303(11) -0.0009(11) 0.0162(11) 0.0000(9)
    C21 0.091(3) 0.073(2) 0.0554(19) -0.026(2) 0.047(2) 0.0069(16)
_geom_special_details
;
 All esds (except the esd in the dihedral angle between two l.s. planes)
 are estimated using the full covariance matrix.  The cell esds are taken
 into account individually in the estimation of esds in distances, angles
 and torsion angles; correlations between esds in cell parameters are only
 used when they are defined by crystal symmetry.  An approximate (isotropic)
 treatment of cell esds is used for estimating esds involving l.s. planes.
;
loop_
    _geom_bond_atom_site_label_1
    _geom_bond_atom_site_label_2
    _geom_bond_site_symmetry_2
    _geom_bond_distance
    _geom_bond_publ_flag
    S1 C1 . 1.752(2) ?
    S1 C21 . 1.796(3) ?
    F1 C12 . 1.362(3) ?
    O1 C7 . 1.371(3) ?
    O1 C8 . 1.385(2) ?
    C1 C8 . 1.364(3) ?
    C1 C2 . 1.444(3) ?
    C2 C3 . 1.385(3) ?
    C2 C7 . 1.396(3) ?
    C3 C4 . 1.393(3) ?
    C3 H3 . 0.9500 ?
    C4 C5 . 1.418(3) ?
    C4 C9 . 1.489(3) ?
    C5 C6 . 1.374(4) ?
    C5 H5 . 0.9500 ?
    C6 C7 . 1.381(3) ?
    C6 H6 . 0.9500 ?
    C8 C15 . 1.458(3) ?
    C9 C14 . 1.395(3) ?
    C9 C10 . 1.399(3) ?
    C10 C11 . 1.380(3) ?
    C10 H10 . 0.9500 ?
    C11 C12 . 1.377(3) ?
    C11 H11 . 0.9500 ?
    C12 C13 . 1.365(3) ?
    C13 C14 . 1.382(3) ?
    C13 H13 . 0.9500 ?
    C14 H14 . 0.9500 ?
    C15 C16 . 1.397(3) ?
    C15 C20 . 1.402(3) ?
    C16 C17 . 1.378(3) ?
    C16 H16 . 0.9500 ?
    C17 C18 . 1.388(4) ?
    C17 H17 . 0.9500 ?
    C18 C19 . 1.385(4) ?
    C18 H18 . 0.9500 ?
    C19 C20 . 1.376(3) ?
    C19 H19 . 0.9500 ?
    C20 H20 . 0.9500 ?
    C21 H21A . 0.9800 ?
    C21 H21B . 0.9800 ?
    C21 H21C . 0.9800 ?
loop_
    _geom_angle_atom_site_label_1
    _geom_angle_atom_site_label_2
    _geom_angle_atom_site_label_3
    _geom_angle_site_symmetry_1
    _geom_angle_site_symmetry_3
    _geom_angle
    _geom_angle_publ_flag
    C1 S1 C21 . . 102.33(13) ?
    C7 O1 C8 . . 106.56(16) ?
    C8 C1 C2 . . 106.77(18) ?
    C8 C1 S1 . . 126.90(17) ?
    C2 C1 S1 . . 125.83(17) ?
    C3 C2 C7 . . 119.45(19) ?
    C3 C2 C1 . . 135.12(19) ?
    C7 C2 C1 . . 105.4(2) ?
    C2 C3 C4 . . 119.4(2) ?
    C2 C3 H3 . . 120.3 ?
    C4 C3 H3 . . 120.3 ?
    C3 C4 C5 . . 118.9(2) ?
    C3 C4 C9 . . 121.32(19) ?
    C5 C4 C9 . . 119.82(19) ?
    C6 C5 C4 . . 122.8(2) ?
    C6 C5 H5 . . 118.6 ?
    C4 C5 H5 . . 118.6 ?
    C5 C6 C7 . . 116.3(2) ?
    C5 C6 H6 . . 121.8 ?
    C7 C6 H6 . . 121.8 ?
    O1 C7 C6 . . 126.3(2) ?
    O1 C7 C2 . . 110.47(18) ?
    C6 C7 C2 . . 123.3(2) ?
    C1 C8 O1 . . 110.74(19) ?
    C1 C8 C15 . . 134.14(19) ?
    O1 C8 C15 . . 115.12(19) ?
    C14 C9 C10 . . 117.8(2) ?
    C14 C9 C4 . . 120.84(19) ?
    C10 C9 C4 . . 121.3(2) ?
    C11 C10 C9 . . 121.4(2) ?
    C11 C10 H10 . . 119.3 ?
    C9 C10 H10 . . 119.3 ?
    C12 C11 C10 . . 118.1(2) ?
    C12 C11 H11 . . 120.9 ?
    C10 C11 H11 . . 120.9 ?
    F1 C12 C13 . . 118.6(2) ?
    F1 C12 C11 . . 118.5(2) ?
    C13 C12 C11 . . 122.9(2) ?
    C12 C13 C14 . . 118.4(2) ?
    C12 C13 H13 . . 120.8 ?
    C14 C13 H13 . . 120.8 ?
    C13 C14 C9 . . 121.4(2) ?
    C13 C14 H14 . . 119.3 ?
    C9 C14 H14 . . 119.3 ?
    C16 C15 C20 . . 118.8(2) ?
    C16 C15 C8 . . 120.38(19) ?
    C20 C15 C8 . . 120.8(2) ?
    C17 C16 C15 . . 120.6(2) ?
    C17 C16 H16 . . 119.7 ?
    C15 C16 H16 . . 119.7 ?
    C16 C17 C18 . . 120.1(2) ?
    C16 C17 H17 . . 119.9 ?
    C18 C17 H17 . . 119.9 ?
    C19 C18 C17 . . 119.8(2) ?
    C19 C18 H18 . . 120.1 ?
    C17 C18 H18 . . 120.1 ?
    C20 C19 C18 . . 120.5(2) ?
    C20 C19 H19 . . 119.8 ?
    C18 C19 H19 . . 119.8 ?
    C19 C20 C15 . . 120.2(2) ?
    C19 C20 H20 . . 119.9 ?
    C15 C20 H20 . . 119.9 ?
    S1 C21 H21A . . 109.5 ?
    S1 C21 H21B . . 109.5 ?
    H21A C21 H21B . . 109.5 ?
    S1 C21 H21C . . 109.5 ?
    H21A C21 H21C . . 109.5 ?
    H21B C21 H21C . . 109.5 ?
loop_
    _geom_torsion_atom_site_label_1
    _geom_torsion_atom_site_label_2
    _geom_torsion_atom_site_label_3
    _geom_torsion_atom_site_label_4
    _geom_torsion_site_symmetry_1
    _geom_torsion_site_symmetry_2
    _geom_torsion_site_symmetry_3
    _geom_torsion_site_symmetry_4
    _geom_torsion
    _geom_torsion_publ_flag
    C21 S1 C1 C8 . . . . 107.9(3) ?
    C21 S1 C1 C2 . . . . -81.3(2) ?
    C8 C1 C2 C3 . . . . -179.5(3) ?
    S1 C1 C2 C3 . . . . 8.2(4) ?
    C8 C1 C2 C7 . . . . 1.3(3) ?
    S1 C1 C2 C7 . . . . -171.00(18) ?
    C7 C2 C3 C4 . . . . -0.3(3) ?
    C1 C2 C3 C4 . . . . -179.4(3) ?
    C2 C3 C4 C5 . . . . 0.6(3) ?
    C2 C3 C4 C9 . . . . -178.4(2) ?
    C3 C4 C5 C6 . . . . -0.3(4) ?
    C9 C4 C5 C6 . . . . 178.8(2) ?
    C4 C5 C6 C7 . . . . -0.3(4) ?
    C8 O1 C7 C6 . . . . -179.9(2) ?
    C8 O1 C7 C2 . . . . -0.2(3) ?
    C5 C6 C7 O1 . . . . -179.7(2) ?
    C5 C6 C7 C2 . . . . 0.7(4) ?
    C3 C2 C7 O1 . . . . 180.0(2) ?
    C1 C2 C7 O1 . . . . -0.7(3) ?
    C3 C2 C7 C6 . . . . -0.3(4) ?
    C1 C2 C7 C6 . . . . 179.0(2) ?
    C2 C1 C8 O1 . . . . -1.5(3) ?
    S1 C1 C8 O1 . . . . 170.70(16) ?
    C2 C1 C8 C15 . . . . 178.5(2) ?
    S1 C1 C8 C15 . . . . -9.3(4) ?
    C7 O1 C8 C1 . . . . 1.1(3) ?
    C7 O1 C8 C15 . . . . -178.9(2) ?
    C3 C4 C9 C14 . . . . -149.0(2) ?
    C5 C4 C9 C14 . . . . 31.9(3) ?
    C3 C4 C9 C10 . . . . 31.9(3) ?
    C5 C4 C9 C10 . . . . -147.2(2) ?
    C14 C9 C10 C11 . . . . -0.2(4) ?
    C4 C9 C10 C11 . . . . 178.9(2) ?
    C9 C10 C11 C12 . . . . -0.9(3) ?
    C10 C11 C12 F1 . . . . -178.3(2) ?
    C10 C11 C12 C13 . . . . 0.7(4) ?
    F1 C12 C13 C14 . . . . 179.7(2) ?
    C11 C12 C13 C14 . . . . 0.7(4) ?
    C12 C13 C14 C9 . . . . -1.9(4) ?
    C10 C9 C14 C13 . . . . 1.7(4) ?
    C4 C9 C14 C13 . . . . -177.4(2) ?
    C1 C8 C15 C16 . . . . 148.6(3) ?
    O1 C8 C15 C16 . . . . -31.5(3) ?
    C1 C8 C15 C20 . . . . -33.4(4) ?
    O1 C8 C15 C20 . . . . 146.6(2) ?
    C20 C15 C16 C17 . . . . 0.4(4) ?
    C8 C15 C16 C17 . . . . 178.5(3) ?
    C15 C16 C17 C18 . . . . -0.5(4) ?
    C16 C17 C18 C19 . . . . -0.3(4) ?
    C17 C18 C19 C20 . . . . 1.0(4) ?
    C18 C19 C20 C15 . . . . -1.1(4) ?
    C16 C15 C20 C19 . . . . 0.3(4) ?
    C8 C15 C20 C19 . . . . -177.7(2) ?
loop_
    _geom_hbond_atom_site_label_D
    _geom_hbond_atom_site_label_H
    _geom_hbond_atom_site_label_A
    _geom_hbond_site_symmetry_A
    _geom_hbond_distance_DH
    _geom_hbond_distance_HA
    _geom_hbond_distance_DA
    _geom_hbond_angle_DHA
    C14 H14 Cg 2_666 0.95 2.76 3.448(2) 130
_iucr_refine_instructions_details
;
TITL 1120 IN P2(1)
CELL  0.71073 10.64390  7.20060 11.72260 90.00000 115.39600 90.00000
ZERR 2  0.00150  0.00100  0.00170  0.00000  0.00200  0.00000
LATT -1
SYMM -X, Y+ 0.50000, -Z
SFAC C H O F S
UNIT 42 30 2 2 2
TEMP -100
SIZE 0.102 0.289 0.356
L.S. 15
BOND
ACTA
CONF
BOND $H
OMIT -3 54
FMAP 2
MPLA 7 C9 C10 C11 C12 C13 C14 F1
MPLA 9 C1 C2 C3 C4 C5 C6 C7 O1 C8
MPLA 6 C15 C16 C17 C18 C19 C20
PLAN 20
TWIN
WGHT    0.054500
BASF   0.38143
FVAR       0.17657
MOLE   1
S1    5    0.422621    0.396989    0.122129    11.00000    0.04280    0.04350 =
         0.02521   -0.00410    0.01806    0.00177
F1    4    1.349232    0.475850    0.743205    11.00000    0.02850    0.06635 =
         0.05097    0.00800    0.01684   -0.00283
O1    3    0.341687    0.481706    0.417568    11.00000    0.03188    0.03552 =
         0.02566   -0.00117    0.01565   -0.00001
C1    1    0.419071    0.450528    0.266491    11.00000    0.03477    0.02343 =
         0.02424   -0.00077    0.01427    0.00000
C2    1    0.538410    0.460418    0.387470    11.00000    0.03360    0.02340 =
         0.02363   -0.00046    0.01518    0.00064
C3    1    0.681186    0.454219    0.427909    11.00000    0.03484    0.02641 =
         0.02711   -0.00085    0.01753    0.00230
AFIX  43
H3    2    0.719480    0.441563    0.368521    11.00000   -1.20000
AFIX   0
C4    1    0.768078    0.466723    0.556506    11.00000    0.03337    0.02162 =
         0.02875   -0.00024    0.01524   -0.00030
C5    1    0.707412    0.483586    0.642675    11.00000    0.03357    0.03537 =
         0.02248   -0.00207    0.01175   -0.00294
AFIX  43
H5    2    0.766987    0.491437    0.730343    11.00000   -1.20000
AFIX   0
C6    1    0.566085    0.489045    0.604677    11.00000    0.03860    0.03754 =
         0.02821   -0.00372    0.02038   -0.00131
AFIX  43
H6    2    0.526887    0.499761    0.663510    11.00000   -1.20000
AFIX   0
C7    1    0.484182    0.478098    0.476265    11.00000    0.02527    0.03010 =
         0.02811   -0.00017    0.01302    0.00020
C8    1    0.304194    0.466722    0.289247    11.00000    0.03617    0.02511 =
         0.02238    0.00162    0.01442    0.00007
C9    1    0.922200    0.465523    0.604281    11.00000    0.03236    0.02230 =
         0.02796   -0.00308    0.01623   -0.00225
C10   1    0.987145    0.541160    0.533425    11.00000    0.03713    0.02697 =
         0.02504    0.00107    0.01415   -0.00011
AFIX  43
H10   2    0.931704    0.592378    0.452592    11.00000   -1.20000
AFIX   0
C11   1    1.130058    0.542916    0.578506    11.00000    0.03542    0.02968 =
         0.03382    0.00031    0.02126   -0.00208
AFIX  43
H11   2    1.173446    0.592842    0.529368    11.00000   -1.20000
AFIX   0
C12   1    1.208006    0.470299    0.696677    11.00000    0.02732    0.03274 =
         0.03998   -0.00382    0.01566   -0.00259
C13   1    1.150002    0.395542    0.769929    11.00000    0.03086    0.03635 =
         0.03055    0.00168    0.01187    0.00001
AFIX  43
H13   2    1.206750    0.347845    0.851546    11.00000   -1.20000
AFIX   0
C14   1    1.006666    0.390957    0.722417    11.00000    0.03394    0.02887 =
         0.02809    0.00236    0.01697   -0.00414
AFIX  43
H14   2    0.964770    0.335869    0.771230    11.00000   -1.20000
AFIX   0
C15   1    0.154998    0.471426    0.209152    11.00000    0.03148    0.02208 =
         0.02887   -0.00173    0.01311    0.00272
C16   1    0.061507    0.400613    0.252926    11.00000    0.03886    0.02556 =
         0.03208    0.00227    0.01809    0.00111
AFIX  43
H16   2    0.095585    0.346430    0.334596    11.00000   -1.20000
AFIX   0
C17   1   -0.079688    0.408696    0.178655    11.00000    0.03924    0.03053 =
         0.04491   -0.00436    0.02076   -0.00614
AFIX  43
H17   2   -0.142431    0.359342    0.208994    11.00000   -1.20000
AFIX   0
C18   1   -0.130462    0.488845    0.059536    11.00000    0.02958    0.03265 =
         0.04414   -0.00830    0.00765    0.00153
AFIX  43
H18   2   -0.227822    0.493927    0.008192    11.00000   -1.20000
AFIX   0
C19   1   -0.038746    0.561357    0.015796    11.00000    0.04362    0.02942 =
         0.02656   -0.00053    0.00727    0.00274
AFIX  43
H19   2   -0.073615    0.618014   -0.065149    11.00000   -1.20000
AFIX   0
C20   1    0.102486    0.551957    0.088690    11.00000    0.03873    0.02726 =
         0.03026    0.00003    0.01617   -0.00090
AFIX  43
H20   2    0.164637    0.600193    0.057297    11.00000   -1.20000
AFIX   0
C21   1    0.469760    0.615448    0.077437    11.00000    0.09107    0.07312 =
         0.05544    0.00692    0.04660   -0.02578
AFIX 137
H21A  2    0.399215    0.708782    0.068777    11.00000   -1.50000
H21B  2    0.475591    0.601501   -0.003314    11.00000   -1.50000
H21C  2    0.560194    0.655255    0.142463    11.00000   -1.50000
HKLF 4
REM  1120 IN P2(1)
REM R1 =  0.0383 for   2540 Fo > 4sig(Fo)  and  0.0620 for all   3194 data
REM    219 parameters refined using      1 restraints
END
WGHT      0.0545      0.0000
REM Highest difference peak  0.206,  deepest hole -0.202,  1-sigma level  0.047
Q1    1   0.5147  0.4670  0.4292  11.00000  0.05    0.21
Q2    1   0.3618  0.3178  0.0574  11.00000  0.05    0.18
Q3    1   0.1094  0.4173  0.2198  11.00000  0.05    0.16
Q4    1   0.3844  0.4377  0.1733  11.00000  0.05    0.16
Q5    1   0.4764  0.7152  0.1255  11.00000  0.05    0.16
Q6    1   0.7204  0.4947  0.4868  11.00000  0.05    0.16
Q7    1   0.3605  0.5045  0.2613  11.00000  0.05    0.16
Q8    1   0.4743  0.3006  0.1839  11.00000  0.05    0.16
Q9    1   0.9594  0.4007  0.6551  11.00000  0.05    0.16
Q10   1   0.3597  0.4656  0.0560  11.00000  0.05    0.16
Q11   1   0.4810  0.2794  0.0964  11.00000  0.05    0.15
Q12   1  -0.0938  0.4207  0.1185  11.00000  0.05    0.15
Q13   1   0.4794  0.4632  0.3191  11.00000  0.05    0.14
Q14   1   0.0083  0.3285  0.1974  11.00000  0.05    0.14
Q15   1   0.4622  0.4172  0.2127  11.00000  0.05    0.14
Q16   1   0.2969  0.4826  0.4615  11.00000  0.05    0.13
Q17   1   1.4175  0.2675  0.7008  11.00000  0.05    0.13
Q18   1   1.1607  0.4675  0.6268  11.00000  0.05    0.13
Q19   1   1.2090  0.2941  0.9964  11.00000  0.05    0.13
Q20   1   0.0013  0.2549  0.2636  11.00000  0.05    0.13
;
