# Supplementary material for: 5-(4-Fluoro­phen­yl)-3-methyl­sulfanyl-2-phenyl-1-benzofuran
Source: Acta Crystallogr Sect E Struct Rep Online. 2011 Sep 30;67(Pt 10):o2742. doi: 10.1107/S1600536811036713 (PMC3201533; doi:10.1107/S1600536811036713)
Supplement: Supplementary file 2 [file e-67-o2742-Isup2.hkl]

# 
# h,k,l, Fc-squared, Fo-squared, sigma(Fo-squared) and status flag 
# 
data_I
_shelx_title ' 1120 IN P2(1)' 
_shelx_refln_list_code          4 
_shelx_F_calc_maximum      184.44 
_exptl_crystal_F_000       348.00 
_reflns_d_resolution_high  0.7828 
 
loop_ 
 _symmetry_equiv_pos_as_xyz 
 'x, y, z' 
 '-x, y+1/2, -z' 
 
_cell_length_a    10.6439 
_cell_length_b     7.2006 
_cell_length_c    11.7226 
_cell_angle_alpha  90.000 
_cell_angle_beta  115.396 
_cell_angle_gamma  90.000 
 
_shelx_F_squared_multiplier     1.000 
 
loop_ 
 _refln_index_h 
 _refln_index_k 
 _refln_index_l 
 _refln_F_squared_calc 
 _refln_F_squared_meas 
 _refln_F_squared_sigma 
 _refln_observed_status 
   4  -8   0        6.58        1.92      8.66 o 
   5  -8   0       25.10        5.45      9.94 o 
   6  -8   0       19.63       12.83     12.83 o 
   4  -7   0       28.39       13.47      9.62 o 
   5  -7   0       39.45        8.98      8.98 o 
   6  -7   0       52.55       24.70     13.47 o 
   4  -6   0        6.40        2.25      6.41 o 
   8  -6   0       27.67        8.98      9.94 o 
   9  -6   0        3.09        1.92      8.98 o 
   3  -5   0      165.23      146.58      7.38 o 
   9  -5   0       16.45        6.41      9.30 o 
  10  -5   0       22.15        6.74     10.91 o 
   3  -4   0       18.90       12.51      1.60 o 
   4  -4   0       19.69       21.58      8.66 o 
   9  -4   0       25.66        9.62      9.30 o 
  10  -4   0        2.84        3.85      8.66 o 
  11  -4   0        4.65        6.41     10.58 o 
   3  -3   0      283.48      292.20      8.98 o 
   4  -3   0      184.70      190.52      6.09 o 
   9  -3   0        9.89        7.38      8.34 o 
  10  -3   0       48.79       25.02     14.43 o 
  11  -3   0       15.18        5.13      9.94 o 
   2  -2   0       15.52       17.64      1.28 o 
   3  -2   0       80.15       80.51      2.89 o 
   5  -2   0      217.36      204.00      6.41 o 
   6  -2   0      151.56      148.19      4.81 o 
  10  -2   0        3.00        5.45      9.62 o 
  11  -2   0       21.42       24.38     15.40 o 
   1  -1   0     1364.76     1312.14    121.72 o 
   2  -1   0      776.63      799.31     12.90 o 
   3  -1   0      770.10      749.41     29.51 o 
   4  -1   0      589.12      584.00     11.44 o 
   5  -1   0      894.64     1002.60     19.26 o 
   6  -1   0       31.23       30.93      5.10 o 
   7  -1   0        8.74       10.52      3.21 o 
   8  -1   0       70.45       22.77     11.87 o 
   9  -1   0        4.44       -1.28      7.70 o 
  10  -1   0       37.56       18.60     13.15 o 
  11  -1   0       31.57       34.32     17.32 o 
  12  -1   0        3.64       13.15     16.36 o 
   1   0   0        2.25        2.56      0.38 o 
   2   0   0     1936.99     1839.88     35.60 o 
   3   0   0        2.60        2.10      0.87 o 
   4   0   0      272.34      251.44      5.66 o 
   5   0   0       36.84       56.66      7.91 o 
   6   0   0        4.57       10.25      1.00 o 
   7   0   0       96.41       93.91      8.30 o 
   8   0   0       88.50      100.89     19.24 o 
   9   0   0      140.32      137.05     31.43 o 
  10   0   0        4.48        2.89     12.83 o 
  11   0   0       30.87       -2.57     11.87 o 
  12   0   0       23.66       23.41     19.24 o 
   1   1   0     1366.10     1378.47     19.03 o 
   2   1   0      777.64      788.71     32.36 o 
   3   1   0      770.94      758.94     26.59 o 
   4   1   0      590.53      567.67     16.62 o 
   5   1   0      892.44      974.74     46.65 o 
   6   1   0       31.32       33.38      1.67 o 
   7   1   0        8.74        8.98      2.12 o 
   8   1   0       70.00       66.15      3.42 o 
   9   1   0        4.33        7.55      1.90 o 
  10   1   0       37.44       45.02      4.07 o 
  11   1   0       31.59       38.81     20.21 o 
  12   1   0        3.64        3.53     15.72 o 
   0   2   0    34018.99    29308.77    966.44 o 
   1   2   0      195.74      195.01      2.94 o 
   2   2   0       15.78       17.57      0.81 o 
   3   2   0       79.98       77.49      2.49 o 
   4   2   0      188.09      183.69      4.74 o 
   5   2   0      215.66      217.72      5.56 o 
   6   2   0      150.19      141.42      4.31 o 
   7   2   0       54.67       51.50      2.56 o 
   8   2   0      121.32      128.52      4.43 o 
   9   2   0       89.61       84.67      4.23 o 
  10   2   0        2.98        2.61      2.25 o 
  11   2   0       21.54       24.35      3.45 o 
   1   3   0       94.34      100.46      2.27 o 
   2   3   0      462.26      473.52      6.70 o 
   3   3   0      283.41      291.15      6.82 o 
   4   3   0      184.28      177.56      4.89 o 
   5   3   0      643.75      690.90     14.33 o 
   6   3   0      153.64      169.83      6.24 o 
   7   3   0       44.45       43.82      2.55 o 
   8   3   0      242.19      240.45      7.43 o 
   9   3   0        9.72       12.21      1.97 o 
  10   3   0       48.77       50.83      3.09 o 
  11   3   0       15.22       19.94      3.43 o 
   0   4   0     2258.76     2489.52     44.48 o 
   1   4   0      706.09      747.31     10.33 o 
   2   4   0      509.79      511.81      7.49 o 
   3   4   0       18.84       15.46      1.19 o 
   4   4   0       19.90       18.82      1.61 o 
   5   4   0      165.47      159.16      6.97 o 
   6   4   0      174.64      168.36      5.43 o 
   7   4   0       42.26       44.31      2.82 o 
   8   4   0      116.34      115.67     10.76 o 
   9   4   0       25.78       25.63      2.56 o 
  10   4   0        2.82        2.34      1.35 o 
  11   4   0        4.73        5.76      2.73 o 
   1   5   0       33.02       32.92      1.41 o 
   2   5   0      110.00      115.48      2.74 o 
   3   5   0      165.06      162.03      4.01 o 
   4   5   0      182.49      179.81      5.61 o 
   5   5   0      189.27      191.26      7.76 o 
   6   5   0      126.65      124.40      7.12 o 
   7   5   0       68.38       74.91      3.85 o 
   8   5   0       94.08       98.57      4.52 o 
   9   5   0       16.35       16.82      2.28 o 
  10   5   0       22.20       24.55      3.37 o 
   0   6   0      112.57      204.96      9.30 o 
   1   6   0      297.26      310.00      5.61 o 
   2   6   0      325.83      335.02      5.96 o 
   3   6   0        5.66        7.14      1.12 o 
   4   6   0        6.36        7.48      1.57 o 
   5   6   0       86.90       83.95      4.02 o 
   6   6   0       78.26       81.20      4.47 o 
   7   6   0       57.84       60.30      7.64 o 
   8   6   0       27.93       27.61      2.80 o 
   9   6   0        3.09        4.96      2.23 o 
   1   7   0       21.71       23.38      1.56 o 
   2   7   0        8.30        9.66      1.33 o 
   3   7   0       72.75       72.83      3.76 o 
   4   7   0       28.70       32.23      2.77 o 
   5   7   0       39.43       39.74      3.10 o 
   6   7   0       52.60       48.28      3.64 o 
   7   7   0       47.92       52.31      3.83 o 
   0   8   0       44.03       56.01      7.06 o 
   1   8   0       70.36       68.34      5.20 o 
   2   8   0       81.97       86.39      4.32 o 
   3   8   0        5.32        1.53      1.57 o 
   4   8   0        6.61        7.48      2.00 o 
   5   8   0       25.15       24.58      3.18 o 
   6   8   0       19.81       21.46      3.06 o 
   1   9   0        1.90        5.77      3.21 o 
   2   9   0        8.34        9.49      2.37 o 
  -6  -8   1        3.42        0.32      9.62 o 
  -5  -8   1        6.09       -0.32      8.02 o 
  -4  -8   1        6.64        0.00      7.70 o 
   4  -8   1       13.69        4.81      9.30 o 
   5  -8   1       26.68        7.38     11.23 o 
  -8  -7   1       40.04       10.58     11.23 o 
  -5  -7   1       23.32        6.41      8.02 o 
  -4  -7   1        9.36        3.21      6.74 o 
   4  -7   1       15.34        8.66      9.62 o 
   5  -7   1       12.28        1.92      7.70 o 
   7  -7   1       65.02       12.83     12.83 o 
  -9  -6   1        0.61        3.85      8.02 o 
  -6  -6   1        3.92       -0.96      6.41 o 
  -5  -6   1       10.04        5.77      7.38 o 
  -4  -6   1        8.31        5.77      6.41 o 
   3  -6   1        6.18        7.06      2.89 o 
   4  -6   1       41.42       14.75     10.26 o 
   5  -6   1       37.55       14.43     10.58 o 
   7  -6   1       15.73        4.17      8.66 o 
   8  -6   1        9.11        1.92      8.02 o 
 -10  -5   1        6.53        5.13      9.94 o 
  -9  -5   1        1.57        4.17      8.02 o 
  -4  -5   1       38.85       20.85      8.98 o 
   2  -5   1       26.39       26.62      3.53 o 
   3  -5   1       79.05       66.72      5.45 o 
   5  -5   1       14.49        5.13      7.38 o 
   9  -5   1        1.22        1.28      8.02 o 
 -11  -4   1        9.27       11.23     11.23 o 
 -10  -4   1       14.98        6.74      8.98 o 
  -9  -4   1       33.54        8.34      9.62 o 
   2  -4   1      378.68      349.62     13.47 o 
   3  -4   1      104.83       95.31      6.41 o 
   4  -4   1      114.90      118.98     27.91 o 
   5  -4   1       20.38        6.41      6.74 o 
   8  -4   1       25.44        1.92      6.74 o 
   9  -4   1       23.40        8.66      9.62 o 
  10  -4   1        6.63        5.13      9.62 o 
 -11  -3   1        0.60       11.55     11.87 o 
 -10  -3   1       34.74       19.57     12.19 o 
  -9  -3   1        8.97        6.74      8.66 o 
   2  -3   1       23.25       26.47      2.25 o 
   3  -3   1      118.06      105.64      3.15 o 
   4  -3   1      224.14      215.77      7.06 o 
   5  -3   1       67.07       72.49      2.89 o 
   8  -3   1       17.30        8.98      8.34 o 
   9  -3   1       46.53       21.49     12.83 o 
  10  -3   1       18.34       11.87     10.91 o 
  11  -3   1       42.00       12.83     11.55 o 
 -12  -2   1       11.55       15.40     14.11 o 
 -11  -2   1       33.34       16.36     13.47 o 
 -10  -2   1       21.32        9.62     10.58 o 
   1  -2   1      201.43      198.22      7.38 o 
   2  -2   1      411.18      414.27      8.73 o 
   3  -2   1      495.04      500.75     27.42 o 
   4  -2   1      151.65      181.43      4.19 o 
   5  -2   1       32.20       28.75      3.98 o 
   6  -2   1       43.04       40.82     13.95 o 
  10  -2   1        9.88        8.98      8.98 o 
  11  -2   1        6.20        0.00      7.70 o 
 -12  -1   1        5.00       14.43     15.08 o 
 -11  -1   1        1.25       -7.06      9.30 o 
 -10  -1   1       14.54       -1.60      8.66 o 
  -9  -1   1       50.97       33.36     15.08 o 
  -8  -1   1      341.08      329.73     11.23 o 
  -7  -1   1      139.79      132.15      5.13 o 
  -6  -1   1      183.67      184.18      4.15 o 
  -5  -1   1     1425.32     1555.61     29.93 o 
  -4  -1   1       12.43        8.53      3.05 o 
  -3  -1   1      365.72      345.12     10.58 o 
  -2  -1   1     2705.73     2648.64     75.38 o 
   0  -1   1      556.59      581.30     14.95 o 
   1  -1   1       80.79       85.80      2.27 o 
   2  -1   1        3.42        3.10      0.45 o 
   3  -1   1       19.77       16.20      3.67 o 
   4  -1   1      751.74      772.24     30.79 o 
   5  -1   1      159.35      149.72      3.74 o 
   6  -1   1      447.52      460.05     20.21 o 
   7  -1   1       39.04       38.17      2.57 o 
   8  -1   1       54.68       19.24     11.55 o 
  10  -1   1       12.07       16.36     12.19 o 
  11  -1   1       59.55       38.17     18.28 o 
 -12   0   1        0.86       -7.06     13.79 o 
 -11   0   1       36.74       27.91     17.00 o 
 -10   0   1        5.05       17.00     14.43 o 
  -9   0   1      383.94      355.63     35.28 o 
  -8   0   1      115.28      104.69      9.93 o 
  -7   0   1       44.51       44.30      3.34 o 
  -6   0   1      868.31      874.88     17.90 o 
  -5   0   1     1617.54     1673.22     32.87 o 
  -4   0   1      713.30      739.78     14.84 o 
  -3   0   1        1.65        2.17      1.00 o 
  -2   0   1       29.91       31.46      2.65 o 
  -1   0   1      892.64      932.18     23.11 o 
   0   0   1     1128.54     1210.76     20.05 o 
   1   0   1        3.05        3.09      1.26 o 
   2   0   1     2172.60     2230.97     43.30 o 
   3   0   1     1744.87     1765.29     34.57 o 
   4   0   1      163.88      208.40      7.06 o 
   5   0   1      171.12      170.31      4.29 o 
   6   0   1       66.11       66.72      8.92 o 
   7   0   1      134.07      125.58     17.81 o 
   8   0   1      164.27      169.68      7.38 o 
   9   0   1       62.68       76.69     16.68 o 
  10   0   1       10.88       10.26     13.79 o 
  11   0   1        4.42        8.98     15.40 o 
 -12   1   1        4.99       12.51     16.04 o 
 -11   1   1        1.25       -2.89     12.83 o 
 -10   1   1       14.45       11.07      2.57 o 
  -9   1   1       51.25       53.83      3.72 o 
  -8   1   1      340.90      330.66     12.39 o 
  -7   1   1      140.37      131.07      8.65 o 
  -6   1   1      183.16      178.54      4.85 o 
  -5   1   1     1425.06     1539.03     36.87 o 
  -4   1   1       12.72       12.10      0.90 o 
  -3   1   1      367.13      368.59      7.45 o 
  -2   1   1     2709.81     2693.40     46.24 o 
  -1   1   1     1836.40     1959.45     25.58 o 
   0   1   1      557.54      603.74     10.09 o 
   1   1   1       80.98       83.85      3.83 o 
   2   1   1        3.37        3.19      1.51 o 
   3   1   1       19.33       14.41      1.81 o 
   4   1   1      752.56      773.68     23.74 o 
   5   1   1      160.31      153.05      4.29 o 
   6   1   1      447.80      453.36     22.04 o 
   7   1   1       39.20       38.91      2.12 o 
   8   1   1       54.68       48.76      3.33 o 
   9   1   1      162.18      137.18     18.12 o 
  10   1   1       11.98       15.75      2.83 o 
  11   1   1       59.62       35.92     18.92 o 
 -12   2   1       11.39       14.75     16.68 o 
 -11   2   1       33.45       34.00     16.68 o 
 -10   2   1       21.22       31.15      3.45 o 
  -9   2   1      232.49      225.03      6.91 o 
  -8   2   1      183.14      179.90     10.74 o 
  -7   2   1       78.25       73.43      3.08 o 
  -6   2   1      394.77      399.50      9.71 o 
  -5   2   1     1031.86     1016.80     19.67 o 
  -4   2   1      554.74      568.32     11.49 o 
  -3   2   1      143.49      134.75      2.69 o 
  -2   2   1      351.59      372.58      6.04 o 
  -1   2   1     1366.72     1475.66     20.96 o 
   0   2   1     2424.71     2624.95     32.77 o 
   1   2   1      198.74      194.46      4.26 o 
   2   2   1      412.12      403.07     10.09 o 
   3   2   1      496.64      490.56     10.15 o 
   4   2   1      151.02      179.24      4.77 o 
   5   2   1       32.13       31.19      1.88 o 
   6   2   1       42.96       43.20      2.34 o 
   7   2   1      186.31      167.85      5.08 o 
   8   2   1      103.16      105.28      3.99 o 
   9   2   1       53.60       63.82      5.21 o 
  10   2   1        9.89       12.06      2.57 o 
  11   2   1        6.21        7.56     14.27 o 
 -11   3   1        0.59        3.55      2.57 o 
 -10   3   1       34.77       29.46      4.09 o 
  -9   3   1        9.23        6.84      1.44 o 
  -8   3   1      298.54      302.95     10.02 o 
  -7   3   1      118.24      113.17      7.17 o 
  -6   3   1      222.41      225.15      6.23 o 
  -5   3   1      329.27      338.18      8.04 o 
  -4   3   1       36.40       40.23      2.03 o 
  -3   3   1       56.88       58.44      2.36 o 
  -2   3   1      405.91      415.27      5.95 o 
  -1   3   1      782.86      840.35     11.13 o 
   0   3   1      333.45      337.30      5.64 o 
   1   3   1       24.05       22.20      1.04 o 
   2   3   1       23.07       26.74      1.45 o 
   3   3   1      117.59      108.31      3.50 o 
   4   3   1      224.42      207.63      5.55 o 
   5   3   1       68.15       67.58      6.00 o 
   6   3   1      236.62      231.66     11.70 o 
   7   3   1       75.56       75.18      7.59 o 
   8   3   1       17.29       19.52      3.04 o 
   9   3   1       46.78       45.01      2.87 o 
  10   3   1       18.30       15.64      2.12 o 
  11   3   1       42.23       51.52      6.25 o 
 -11   4   1        9.39        9.57      1.97 o 
 -10   4   1       15.00       19.34      2.22 o 
  -9   4   1       33.73       36.13      2.63 o 
  -8   4   1      229.22      227.41      6.98 o 
  -7   4   1       80.53       79.22      3.66 o 
  -6   4   1       31.45       35.01      2.40 o 
  -5   4   1      251.73      251.14      6.77 o 
  -4   4   1      138.15      139.52      3.41 o 
  -3   4   1       82.17       81.49      2.54 o 
  -2   4   1        6.79        7.25      0.68 o 
  -1   4   1      735.21      786.31     10.82 o 
   0   4   1     1585.53     1682.93     21.69 o 
   1   4   1      278.51      273.29      4.53 o 
   2   4   1      378.49      377.45      6.64 o 
   3   4   1      105.40      100.53      5.22 o 
   4   4   1      114.44      119.08      4.13 o 
   5   4   1       20.44       23.04      1.96 o 
   6   4   1       55.44       57.47      3.13 o 
   7   4   1      106.53      103.20      4.34 o 
   8   4   1       25.70       25.98      2.31 o 
   9   4   1       23.47       30.11      3.64 o 
  10   4   1        6.66        9.18      2.22 o 
 -10   5   1        6.60        7.84      1.88 o 
  -9   5   1        1.49        3.76      1.72 o 
  -8   5   1       69.02       76.21      8.72 o 
  -7   5   1       63.63       66.25      8.21 o 
  -6   5   1      174.29      183.57      6.01 o 
  -5   5   1       72.37       68.14      3.67 o 
  -4   5   1       38.79       39.96      1.91 o 
  -3   5   1       27.46       25.90      1.25 o 
  -2   5   1      169.91      156.35      3.26 o 
  -1   5   1      234.56      239.05      4.38 o 
   0   5   1      198.45      187.74      3.84 o 
   1   5   1       12.38       13.07      1.05 o 
   2   5   1       26.24       27.43      1.61 o 
   3   5   1       79.04       88.52      3.61 o 
   4   5   1       63.22       72.74      3.30 o 
   5   5   1       14.78       19.07      1.95 o 
   6   5   1      275.60      295.35      8.25 o 
   7   5   1      124.96      131.11      5.14 o 
   8   5   1       51.19       52.84      3.44 o 
   9   5   1        1.21       -1.80      1.20 o 
  -9   6   1        0.62        3.16      1.65 o 
  -8   6   1      149.35      162.49      6.25 o 
  -7   6   1       33.59       31.53      2.90 o 
  -6   6   1        3.82        4.52      1.88 o 
  -5   6   1       10.27        9.67      1.72 o 
  -4   6   1        8.39        8.90      1.59 o 
  -3   6   1       44.21       42.72      2.17 o 
  -2   6   1       29.20       34.19      1.72 o 
  -1   6   1      236.55      242.42      4.67 o 
   0   6   1      481.39      486.57      8.73 o 
   1   6   1       61.81       59.39      2.15 o 
   2   6   1      106.17      110.84      3.37 o 
   3   6   1        6.33        6.38      1.35 o 
   4   6   1       41.47       44.95      2.87 o 
   5   6   1       37.56       40.27      2.87 o 
   6   6   1      111.27      117.48      5.08 o 
   7   6   1       15.94       11.94      2.17 o 
   8   6   1        9.18       10.26      2.08 o 
  -8   7   1       40.01       34.72      5.31 o 
  -7   7   1       51.13       56.51      3.91 o 
  -6   7   1      155.31      157.53      6.32 o 
  -5   7   1       23.35       24.31      2.61 o 
  -4   7   1        9.35        9.16      1.93 o 
  -3   7   1        5.80        5.76      1.55 o 
  -2   7   1       46.95       48.91      2.47 o 
  -1   7   1       12.85       13.04      1.26 o 
   0   7   1       34.38       32.86      1.81 o 
   1   7   1        3.44        4.21      1.11 o 
   2   7   1       14.54       13.91      1.49 o 
   3   7   1       25.59       25.58      2.36 o 
   4   7   1       15.26       19.07      2.31 o 
   5   7   1       12.04       13.52      2.14 o 
   6   7   1      121.01      114.69      5.78 o 
   7   7   1       65.07       57.99      4.31 o 
  -6   8   1        3.40        4.52      2.01 o 
  -5   8   1        5.99        9.46      2.24 o 
  -4   8   1        6.61        7.02      2.73 o 
  -3   8   1        4.37        4.95      2.22 o 
  -2   8   1       23.76       22.56      2.08 o 
  -1   8   1      103.03       99.02      3.73 o 
   0   8   1      116.17      114.32      4.40 o 
   1   8   1       19.93       22.77      2.09 o 
   2   8   1       17.45       17.88      2.40 o 
   3   8   1        4.87        5.62      1.87 o 
   4   8   1       13.76       15.08      2.49 o 
   5   8   1       26.66       26.96      3.18 o 
  -2   9   1       17.18       19.53      3.62 o 
  -1   9   1       10.75        6.29      2.15 o 
   0   9   1        1.85        2.07      2.23 o 
   1   9   1        0.08        0.35      2.15 o 
   2   9   1        3.50        0.72      1.66 o 
   4  -8   2        3.45       -3.53      7.38 o 
   5  -8   2       10.37        5.77     11.55 o 
  -8  -7   2        5.81        3.53      8.98 o 
  -6  -7   2        4.64        2.25      7.70 o 
  -5  -7   2       16.79        8.02      8.66 o 
  -4  -7   2        1.01        0.32      6.09 o 
   2  -7   2       60.85       49.72      6.74 o 
   4  -7   2       28.80       17.00     11.55 o 
   5  -7   2       16.13        3.53      8.98 o 
   6  -7   2       10.61        6.41     11.23 o 
   7  -7   2       27.50        8.34     12.19 o 
  -9  -6   2       18.90       14.43     10.91 o 
  -8  -6   2        0.94        6.41      8.02 o 
  -7  -6   2       11.33        5.13      7.38 o 
  -6  -6   2       16.46        2.25      6.74 o 
  -4  -6   2       19.40        7.38      7.06 o 
   1  -6   2      139.13      125.73      8.98 o 
   2  -6   2       18.70       16.68      3.85 o 
   4  -6   2       27.12        4.49      7.38 o 
   5  -6   2        3.08        4.17      8.02 o 
   6  -6   2       34.80       13.15     10.91 o 
   8  -6   2       10.06        6.09     10.58 o 
 -10  -5   2        5.36       12.19      9.94 o 
  -8  -5   2       12.19        6.41      8.02 o 
  -4  -5   2        2.31        0.32      4.17 o 
   1  -5   2      133.99      120.92      8.02 o 
   2  -5   2       83.57       86.44     11.71 o 
   3  -5   2       15.30       14.43      2.89 o 
   4  -5   2       43.93       14.75      9.30 o 
   6  -5   2       16.40        4.17      7.06 o 
   7  -5   2        2.52        0.96      7.38 o 
   9  -5   2        0.45        5.13      9.94 o 
 -11  -4   2        2.97        9.94     11.23 o 
 -10  -4   2       40.46       18.60     11.23 o 
  -9  -4   2       33.63        8.02      8.66 o 
  -8  -4   2       27.65        7.70      8.02 o 
  -7  -4   2        7.70       -0.64      4.81 o 
  -6  -4   2       20.67        4.17      5.77 o 
   1  -4   2      809.59      771.08     27.58 o 
   2  -4   2       85.90       79.44      3.61 o 
   3  -4   2      100.68       95.22      3.53 o 
   4  -4   2      202.95      197.26      8.02 o 
   6  -4   2       16.44        3.21      6.74 o 
   8  -4   2       56.66       17.32     11.55 o 
   9  -4   2        8.24        9.30      9.30 o 
  10  -4   2       16.58       12.19     11.87 o 
 -12  -3   2        8.02       15.08     14.11 o 
 -11  -3   2       16.51       14.43     12.19 o 
 -10  -3   2       54.24       23.41     13.47 o 
  -9  -3   2        5.82        4.81      7.70 o 
  -7  -3   2       40.42       13.79      8.66 o 
   0  -3   2      118.94      110.02      6.74 o 
   1  -3   2      675.08      642.28     15.53 o 
   2  -3   2       15.76       13.94      1.23 o 
   3  -3   2      131.09      136.66      6.90 o 
   4  -3   2        6.58        6.85      1.99 o 
   7  -3   2       11.83        4.17      6.74 o 
   8  -3   2       34.39        8.98      8.66 o 
   9  -3   2        0.13        7.06      8.98 o 
  10  -3   2        8.98        9.94     10.91 o 
 -12  -2   2        1.78        4.17     11.87 o 
 -11  -2   2        7.62        8.02     12.19 o 
 -10  -2   2       73.06       37.85     15.72 o 
  -9  -2   2       25.82       10.26     10.58 o 
  -7  -2   2        3.46        0.96      5.77 o 
  -6  -2   2       13.86        6.41      5.77 o 
   0  -2   2     3010.53     2971.57     61.90 o 
   1  -2   2     1019.95     1040.93     27.26 o 
   2  -2   2      176.53      180.57      4.65 o 
   3  -2   2      125.12      115.48      3.18 o 
   4  -2   2      857.33      872.83     18.14 o 
   5  -2   2      109.23      105.57      3.18 o 
   6  -2   2       17.27       16.30      8.18 o 
   7  -2   2       30.78        7.38      7.38 o 
   9  -2   2       21.59        8.66      8.98 o 
  10  -2   2       17.05        9.94     10.58 o 
  11  -2   2       12.66       14.75     12.83 o 
 -12  -1   2        3.76       15.40     16.36 o 
 -11  -1   2       34.80       26.30     17.00 o 
 -10  -1   2      160.59       82.43     22.13 o 
  -9  -1   2       22.47       18.28     12.19 o 
  -8  -1   2       44.10       42.24     11.71 o 
  -7  -1   2      552.21      555.86     17.32 o 
  -6  -1   2      423.70      426.92     13.79 o 
  -1  -1   2     5962.54     5966.23    172.24 o 
   0  -1   2     4652.73     4779.43     92.05 o 
   1  -1   2      781.75      776.87     15.99 o 
   2  -1   2      217.41      215.68      5.10 o 
   3  -1   2      654.91      717.46     37.21 o 
   4  -1   2      141.44      145.96      4.08 o 
   5  -1   2      213.83      200.82      5.10 o 
   6  -1   2      836.82      833.11     17.22 o 
   7  -1   2       25.55       28.40     12.83 o 
   8  -1   2       62.70       30.15     13.15 o 
   9  -1   2        0.69        8.66      9.94 o 
  10  -1   2        8.91        6.74     10.26 o 
  11  -1   2        2.08       13.15     13.15 o 
 -12   0   2        0.17        2.25     13.79 o 
 -11   0   2        4.76       -1.60     11.23 o 
 -10   0   2       66.17       61.90     19.57 o 
  -9   0   2        1.83        0.82      1.27 o 
  -8   0   2      171.13      163.94     11.95 o 
  -7   0   2        6.80        6.57      1.00 o 
  -6   0   2       96.01      104.56      5.67 o 
  -5   0   2       57.21       84.81      3.66 o 
  -4   0   2      399.68      367.59     12.25 o 
  -3   0   2       33.96       36.82      1.87 o 
  -2   0   2      178.06      180.72      4.29 o 
  -1   0   2      191.04      195.99      4.18 o 
   0   0   2       40.02       45.87      1.45 o 
   1   0   2        7.00        4.95      1.01 o 
   2   0   2      781.79      709.09     14.74 o 
   3   0   2      708.22      684.99     14.40 o 
   4   0   2     1766.69     1918.57     37.98 o 
   5   0   2      132.75      136.92      3.96 o 
   6   0   2       16.19       16.98      2.11 o 
   7   0   2        0.23        0.26      0.77 o 
   8   0   2        8.19        6.01      1.60 o 
   9   0   2       33.50       15.08     12.51 o 
  10   0   2       11.68       33.04     17.32 o 
  11   0   2        7.09        5.45     14.11 o 
 -12   1   2        3.70       -4.17     14.43 o 
 -11   1   2       34.86       43.62     18.28 o 
 -10   1   2      160.67      142.13      7.10 o 
  -9   1   2       22.56       21.47      1.90 o 
  -8   1   2       43.42       39.17      2.21 o 
  -7   1   2      553.53      562.70      9.69 o 
  -6   1   2      423.09      460.84     10.79 o 
  -5   1   2      113.87      124.28      5.00 o 
  -4   1   2      103.06      120.02      2.27 o 
  -3   1   2      483.66      488.36      9.29 o 
  -2   1   2      704.92      716.46     11.70 o 
  -1   1   2     5956.07     6294.08    108.22 o 
   0   1   2     4661.02     4750.84     77.08 o 
   1   1   2      781.52      780.73     15.42 o 
   2   1   2      218.04      213.50      5.44 o 
   3   1   2      655.17      698.24     14.96 o 
   4   1   2      142.05      151.41      8.02 o 
   5   1   2      213.40      198.79     19.71 o 
   6   1   2      838.39      827.18     24.22 o 
   7   1   2       25.59       24.89      2.99 o 
   8   1   2       62.79       59.18      4.20 o 
   9   1   2        0.70        1.32      1.28 o 
  10   1   2        8.89       16.36     16.36 o 
  11   1   2        2.06        8.34     16.04 o 
 -12   2   2        1.76        7.70     13.79 o 
 -11   2   2        7.59        9.13      2.51 o 
 -10   2   2       72.98       73.51      3.54 o 
  -9   2   2       25.33       26.58      3.92 o 
  -8   2   2      157.49      170.02      5.27 o 
  -7   2   2        3.47        4.43      1.12 o 
  -6   2   2       13.91       17.12      2.60 o 
  -5   2   2      149.25      167.72      4.64 o 
  -4   2   2      330.21      333.10      7.07 o 
  -3   2   2       34.64       36.70      1.56 o 
  -2   2   2     4053.73     4295.78     55.46 o 
  -1   2   2     1393.47     1474.54     18.79 o 
   0   2   2     3010.28     3201.87     50.86 o 
   1   2   2     1017.51     1017.69     22.18 o 
   2   2   2      177.48      180.61      4.78 o 
   3   2   2      125.92      111.74      4.94 o 
   4   2   2      859.89      909.16     17.82 o 
   5   2   2      109.19      104.34      3.65 o 
   6   2   2       17.33       18.83      1.76 o 
   7   2   2       30.88       28.62      1.98 o 
   8   2   2       69.87       66.44      4.17 o 
   9   2   2       21.65       24.82      2.13 o 
  10   2   2       17.02       19.96      6.58 o 
  11   2   2       12.51       18.28     17.96 o 
 -12   3   2        7.94        7.31      4.17 o 
 -11   3   2       16.63       15.53      3.10 o 
 -10   3   2       54.31       54.04      3.30 o 
  -9   3   2        5.74        4.86      1.44 o 
  -8   3   2       71.89       82.15      3.63 o 
  -7   3   2       41.13       38.68      2.51 o 
  -6   3   2      560.10      579.75     12.56 o 
  -5   3   2       76.35       73.71      3.12 o 
  -4   3   2      109.95      119.58      4.03 o 
  -3   3   2      145.95      153.35      2.78 o 
  -2   3   2      230.78      242.53      5.34 o 
  -1   3   2     3072.41     3369.47     41.97 o 
   0   3   2      120.94      135.52      2.88 o 
   1   3   2      675.36      690.65     12.31 o 
   2   3   2       15.57       15.16      1.24 o 
   3   3   2      131.26      129.52      4.04 o 
   4   3   2        6.54        7.35      1.20 o 
   5   3   2      325.99      329.33      8.15 o 
   6   3   2      164.92      169.14      5.45 o 
   7   3   2       11.90       12.91      2.21 o 
   8   3   2       34.41       33.99      3.63 o 
   9   3   2        0.14        1.33      2.73 o 
  10   3   2        8.94       11.76      2.83 o 
 -11   4   2        2.95        3.98      1.66 o 
 -10   4   2       40.36       46.32      3.18 o 
  -9   4   2       33.34       33.53      2.74 o 
  -8   4   2       27.99       31.03      2.50 o 
  -7   4   2        7.62        9.35      1.63 o 
  -6   4   2       20.56       19.96      2.25 o 
  -5   4   2      138.71      142.49      3.42 o 
  -4   4   2      146.40      156.60      2.96 o 
  -3   4   2      234.29      235.39      5.45 o 
  -2   4   2     1666.84     1784.39     23.07 o 
  -1   4   2      412.86      450.48      6.77 o 
   0   4   2      747.37      796.49     11.09 o 
   1   4   2      809.19      845.17     15.20 o 
   2   4   2       86.21       82.27      2.91 o 
   3   4   2      100.36       92.69      3.35 o 
   4   4   2      204.34      209.42      5.99 o 
   5   4   2       78.42       72.12      3.34 o 
   6   4   2       16.36       20.46      4.14 o 
   7   4   2       87.60       91.01      6.45 o 
   8   4   2       56.53       58.89      4.49 o 
   9   4   2        8.18        9.58      1.97 o 
  10   4   2       16.59       27.73      3.28 o 
 -10   5   2        5.37        5.17      1.73 o 
  -9   5   2       71.69       74.77      6.34 o 
  -8   5   2       12.41       12.31      1.97 o 
  -7   5   2       64.27       63.15      7.27 o 
  -6   5   2       92.92       95.01      4.86 o 
  -5   5   2       51.20       54.21      3.07 o 
  -4   5   2        2.32        1.72      0.72 o 
  -3   5   2       72.88       82.16      2.31 o 
  -2   5   2      192.85      205.41      3.97 o 
  -1   5   2      692.23      737.25     10.65 o 
   0   5   2      102.48      102.04      2.56 o 
   1   5   2      135.16      138.65      3.54 o 
   2   5   2       83.38       88.19      3.39 o 
   3   5   2       15.32       16.13      1.72 o 
   4   5   2       43.71       47.08      2.75 o 
   5   5   2       71.70       77.14      3.64 o 
   6   5   2       16.54       16.76      2.06 o 
   7   5   2        2.50        1.16      1.33 o 
   8   5   2       24.90       32.66      3.16 o 
   9   5   2        0.46        1.06      1.44 o 
  -9   6   2       18.85       19.78      2.70 o 
  -8   6   2        0.90       -0.34      1.41 o 
  -7   6   2       11.30       13.46      2.23 o 
  -6   6   2       16.45       18.57      2.23 o 
  -5   6   2       47.68       46.51      3.21 o 
  -4   6   2       19.34       18.56      2.20 o 
  -3   6   2      189.89      191.14      6.35 o 
  -2   6   2      207.55      213.87      4.35 o 
  -1   6   2      107.68      101.90      2.83 o 
   0   6   2       25.88       28.51      1.53 o 
   1   6   2      139.27      142.81      4.63 o 
   2   6   2       19.01       18.68      1.84 o 
   3   6   2       31.86       34.52      2.67 o 
   4   6   2       27.56       27.16      2.33 o 
   5   6   2        3.17        3.57      1.46 o 
   6   6   2       34.83       37.77      2.89 o 
   7   6   2       93.19      101.30      5.20 o 
   8   6   2       10.06       10.37      2.23 o 
  -8   7   2        5.71        4.29      2.03 o 
  -7   7   2       74.34       76.99      4.62 o 
  -6   7   2        4.57        4.40      2.06 o 
  -5   7   2       16.92       23.66      2.74 o 
  -4   7   2        1.03        1.84      1.40 o 
  -3   7   2       31.68       32.59      2.15 o 
  -2   7   2       85.17       83.04      3.66 o 
  -1   7   2      231.01      236.69      7.62 o 
   0   7   2       87.05       92.87      3.45 o 
   1   7   2        9.50        8.64      1.49 o 
   2   7   2       61.04       61.96      4.07 o 
   3   7   2        3.88        4.37      1.63 o 
   4   7   2       28.86       31.31      2.95 o 
   5   7   2       15.97       19.12      2.72 o 
   6   7   2       10.71       12.80      2.57 o 
   7   7   2       27.23       25.63      3.28 o 
  -6   8   2        2.74        1.57      1.80 o 
  -5   8   2       26.88       28.55      3.18 o 
  -4   8   2       27.24       27.14      2.98 o 
  -3   8   2       36.01       37.07      3.30 o 
  -2   8   2       44.04       50.46      2.87 o 
  -1   8   2       98.65      104.04      4.04 o 
   0   8   2       10.54       13.33      1.77 o 
   1   8   2       44.36       40.79      3.06 o 
   2   8   2        0.04        0.96      1.33 o 
   3   8   2       19.99       16.59      3.23 o 
   4   8   2        3.38        2.18      1.69 o 
   5   8   2       10.27       15.78      2.72 o 
  -2   9   2       42.57       45.35      5.36 o 
  -1   9   2      125.61      131.10      5.85 o 
   0   9   2       16.08       16.45      2.68 o 
   1   9   2       31.05       32.49      4.46 o 
  -1  -8   3       36.06       34.64      6.74 o 
   0  -8   3       49.65       33.68      7.06 o 
   1  -8   3        2.43        0.32      3.53 o 
   4  -8   3       31.19        8.98     11.23 o 
  -8  -7   3        3.23        1.92      8.98 o 
  -1  -7   3       17.85       16.36      4.81 o 
   0  -7   3       16.43       15.72      4.49 o 
   1  -7   3        8.18        4.49      3.21 o 
   4  -7   3        6.97        5.77      9.30 o 
   5  -7   3       19.05        4.81     10.26 o 
 -10  -6   3        0.80       13.79     10.91 o 
  -9  -6   3       38.27       14.75     10.58 o 
  -6  -6   3        9.66        5.45      6.41 o 
  -5  -6   3        4.15        0.00      4.49 o 
  -4  -6   3       21.09        7.38      6.41 o 
  -1  -6   3       29.47       23.41      5.13 o 
   0  -6   3      116.66      131.19      9.62 o 
   1  -6   3       20.19       20.40      2.77 o 
   2  -6   3       15.99       19.89      3.85 o 
   5  -6   3        6.27        2.57      7.06 o 
   7  -6   3       19.54        1.60      9.30 o 
 -11  -5   3        4.27        9.62     10.26 o 
  -8  -5   3       15.25        8.02      7.70 o 
  -4  -5   3       14.06        1.92      4.17 o 
   0  -5   3       76.34       68.00      6.41 o 
   1  -5   3       26.86       22.07      2.60 o 
   2  -5   3      143.81      140.60      5.53 o 
   3  -5   3       34.01       33.36      3.53 o 
   5  -5   3       31.15        8.02      8.98 o 
   8  -5   3       16.47        0.96      8.34 o 
 -11  -4   3        7.87        8.66      9.94 o 
 -10  -4   3       32.33        6.74      9.94 o 
  -9  -4   3       29.15       12.83      9.94 o 
  -7  -4   3       43.91       14.11      8.66 o 
  -5  -4   3        0.71       -0.32      3.85 o 
  -1  -4   3       81.35       68.32      6.09 o 
   0  -4   3      232.14      202.65     10.91 o 
   1  -4   3       74.16       77.75      3.96 o 
   2  -4   3       13.68       18.01      1.81 o 
   3  -4   3       47.63       49.02      2.46 o 
   4  -4   3      402.06      395.48     13.79 o 
   5  -4   3        0.62        1.28      5.13 o 
   7  -4   3       18.56        5.77      8.02 o 
   8  -4   3        7.91        2.57      8.66 o 
   9  -4   3        0.68        1.92      8.02 o 
 -12  -3   3       18.17       14.11     13.79 o 
 -11  -3   3       17.15        9.30     11.23 o 
 -10  -3   3       86.53       53.89     17.96 o 
  -9  -3   3      144.15       64.79     17.64 o 
  -6  -3   3       43.04       27.91      9.30 o 
  -1  -3   3      215.20      209.77     10.58 o 
   0  -3   3      160.89      159.89      6.25 o 
   1  -3   3      196.65      198.29     11.87 o 
   2  -3   3      290.49      283.66      7.37 o 
   3  -3   3       15.37       16.52      1.36 o 
   4  -3   3      156.82      162.22      4.54 o 
   8  -3   3        5.17        6.09      7.70 o 
   9  -3   3       21.97        2.89      8.34 o 
  10  -3   3        3.65        9.30     10.58 o 
 -12  -2   3        1.69       -6.74     10.58 o 
 -11  -2   3       17.10       13.79     13.15 o 
 -10  -2   3       72.74       17.96     14.11 o 
  -9  -2   3        3.13        3.21      8.66 o 
  -7  -2   3       59.34       24.70     10.91 o 
  -2  -2   3      999.95      808.93     31.11 o 
  -1  -2   3      351.70      336.66      7.91 o 
   0  -2   3      310.79      311.72      8.28 o 
   1  -2   3      208.59      211.71      5.90 o 
   2  -2   3       43.92       47.38      2.04 o 
   3  -2   3       14.85       16.35      1.81 o 
   4  -2   3      255.15      244.56      8.50 o 
   5  -2   3       15.72       13.39      4.06 o 
   6  -2   3      177.96      170.96      7.06 o 
   7  -2   3        4.72        0.96      6.41 o 
   8  -2   3       17.21        2.25      7.06 o 
   9  -2   3        4.36        6.09      8.66 o 
  10  -2   3        3.41        6.74     10.26 o 
 -13  -1   3       37.35       55.17     23.41 o 
 -12  -1   3        5.15        5.13     14.43 o 
 -11  -1   3        8.63        9.62     15.08 o 
 -10  -1   3       21.45       11.55     12.19 o 
  -9  -1   3      226.07      157.17     27.26 o 
  -8  -1   3      212.16      142.41     23.74 o 
  -7  -1   3      104.36       77.94     17.64 o 
  -6  -1   3       68.20       50.36     13.15 o 
  -5  -1   3      160.93       96.22     15.40 o 
  -3  -1   3     1076.98      978.26     59.50 o 
  -2  -1   3      171.93      161.99      7.18 o 
  -1  -1   3      724.87      721.04     22.77 o 
   0  -1   3     1180.21     1154.16     23.92 o 
   1  -1   3     1453.55     1440.10     29.25 o 
   2  -1   3      159.83      150.36      4.19 o 
   3  -1   3       67.69       70.66      2.60 o 
   4  -1   3       53.47       58.81      2.57 o 
   5  -1   3       47.68       46.09      2.37 o 
   6  -1   3      572.51      591.77     13.63 o 
   7  -1   3       77.16       65.84     20.53 o 
   8  -1   3       10.71       10.26      9.30 o 
   9  -1   3       35.42       11.87     10.91 o 
  10  -1   3        2.05        7.06     10.58 o 
 -13   0   3        7.38       -3.85     15.08 o 
 -12   0   3        0.04        9.94     14.75 o 
 -11   0   3       19.52       20.21     16.04 o 
 -10   0   3       19.93       23.09     15.40 o 
  -9   0   3        0.35        1.59      1.59 o 
  -8   0   3      273.60      259.75      7.13 o 
  -7   0   3       29.82       22.56      2.29 o 
  -6   0   3      289.34      273.20      6.97 o 
  -5   0   3       21.83       20.40      2.16 o 
  -4   0   3       11.24       15.97      1.50 o 
  -3   0   3     1558.30     1608.58     29.69 o 
  -2   0   3     2244.96     2283.99     40.76 o 
  -1   0   3     1015.83      987.57     23.54 o 
   1   0   3      424.01      429.12      9.64 o 
   2   0   3      151.68      134.44      4.01 o 
   3   0   3        1.25       -0.78      0.52 o 
   4   0   3      169.23      152.46      4.65 o 
   5   0   3       64.08       64.05      2.83 o 
   6   0   3       22.41       20.83      1.79 o 
   7   0   3        0.00       -0.27      0.90 o 
   8   0   3       26.64       32.61      5.45 o 
   9   0   3        4.73       17.96     12.19 o 
  10   0   3        0.30        5.13     12.19 o 
 -13   1   3       37.46       51.32     20.53 o 
 -12   1   3        5.04       14.75     16.04 o 
 -11   1   3        8.49       10.53      2.52 o 
 -10   1   3       21.15       16.20      6.90 o 
  -9   1   3      225.73      226.73      6.38 o 
  -8   1   3      212.14      211.42      5.14 o 
  -7   1   3      103.65      108.29      2.64 o 
  -6   1   3       67.57       77.11      2.68 o 
  -5   1   3      159.57      151.55      4.15 o 
  -4   1   3     1247.88     1225.83     26.87 o 
  -3   1   3     1078.08     1113.46     19.42 o 
  -2   1   3      171.59      178.27      5.28 o 
  -1   1   3      725.91      728.64     13.72 o 
   0   1   3     1182.28     1180.34     21.65 o 
   1   1   3     1457.04     1471.60     35.25 o 
   2   1   3      159.21      156.94      9.46 o 
   3   1   3       68.21       72.19      2.95 o 
   4   1   3       53.22       54.41      8.67 o 
   5   1   3       47.55       49.00      2.86 o 
   6   1   3      571.82      571.17     13.25 o 
   7   1   3       76.33       69.06      8.79 o 
   8   1   3       10.79       13.22      1.95 o 
   9   1   3       35.42       25.34     16.68 o 
  10   1   3        2.04        5.45     15.08 o 
 -12   2   3        1.68        1.92     12.51 o 
 -11   2   3       17.17       15.33      3.11 o 
 -10   2   3       72.60       67.03      3.44 o 
  -9   2   3        3.13        3.53      1.22 o 
  -8   2   3      589.01      568.20     17.12 o 
  -7   2   3       59.12       62.50      3.87 o 
  -6   2   3      335.19      361.80      6.79 o 
  -5   2   3       61.93       71.77      1.67 o 
  -4   2   3      139.46      163.16      2.93 o 
  -3   2   3      364.03      364.79      5.65 o 
  -2   2   3     1004.72     1016.63     20.30 o 
  -1   2   3      352.42      351.74      7.30 o 
   0   2   3      308.94      320.31      6.35 o 
   1   2   3      207.98      220.26      4.93 o 
   2   2   3       44.27       50.74      2.55 o 
   3   2   3       14.50       15.44      1.43 o 
   4   2   3      254.13      246.77      6.98 o 
   5   2   3       16.24       15.07      1.57 o 
   6   2   3      176.63      177.46     11.89 o 
   7   2   3        4.66        4.29      1.48 o 
   8   2   3       17.21       16.32      2.13 o 
   9   2   3        4.40        2.16      1.90 o 
  10   2   3        3.32        1.45      1.91 o 
 -12   3   3       17.98       21.85      3.71 o 
 -11   3   3       17.09       16.35      3.36 o 
 -10   3   3       85.96       80.05      3.94 o 
  -9   3   3      143.64      128.00      4.80 o 
  -8   3   3       92.70       94.86      6.90 o 
  -7   3   3      409.00      414.15     10.09 o 
  -6   3   3       42.19       53.26      2.79 o 
  -5   3   3      291.76      280.88      5.44 o 
  -4   3   3      538.74      542.54      7.99 o 
  -3   3   3      575.65      638.54      9.35 o 
  -2   3   3      144.91      147.99      3.00 o 
  -1   3   3      215.64      213.78      4.74 o 
   0   3   3      160.86      155.03      3.84 o 
   1   3   3      198.36      206.85      4.90 o 
   2   3   3      289.03      276.87      6.36 o 
   3   3   3       15.30       13.94      1.41 o 
   4   3   3      156.64      162.64      5.05 o 
   5   3   3      123.90      131.44      4.57 o 
   6   3   3      453.38      457.53     10.96 o 
   7   3   3      271.46      275.20      7.85 o 
   8   3   3        5.04        6.04      1.73 o 
   9   3   3       22.00       23.09      2.43 o 
  10   3   3        3.60        7.13      3.37 o 
 -11   4   3        7.92        4.19      1.73 o 
 -10   4   3       32.43       25.38      2.62 o 
  -9   4   3       28.67       28.65      2.61 o 
  -8   4   3      524.70      497.78     12.26 o 
  -7   4   3       43.82       41.62      2.81 o 
  -6   4   3      119.13      120.11      5.25 o 
  -5   4   3        0.71        1.97      0.56 o 
  -4   4   3      113.38      112.72      2.46 o 
  -3   4   3      102.26      107.66      2.96 o 
  -2   4   3      128.72      136.62      2.91 o 
  -1   4   3       81.41       79.31      2.29 o 
   0   4   3      231.47      233.53      5.83 o 
   1   4   3       73.90       73.86      2.75 o 
   2   4   3       13.67       16.53      1.53 o 
   3   4   3       47.07       46.85      2.48 o 
   4   4   3      401.59      418.63      9.84 o 
   5   4   3        0.61        1.59      1.11 o 
   6   4   3      326.42      339.14     16.53 o 
   7   4   3       18.39       19.10      4.43 o 
   8   4   3        7.90        8.97      1.74 o 
   9   4   3        0.70       -0.72      1.06 o 
 -11   5   3        4.25        3.34      1.87 o 
 -10   5   3      127.64      138.79      5.96 o 
  -9   5   3       70.35       66.49      4.00 o 
  -8   5   3       15.22       15.49      2.16 o 
  -7   5   3      208.70      211.90      7.01 o 
  -6   5   3       71.62       71.72      3.71 o 
  -5   5   3      116.77      114.85      4.67 o 
  -4   5   3       14.26       14.89      1.36 o 
  -3   5   3       64.34       69.92      2.18 o 
  -2   5   3        0.23        1.86      0.65 o 
  -1   5   3      130.38      131.32      3.40 o 
   0   5   3       76.39       74.68      2.95 o 
   1   5   3       27.31       26.33      1.99 o 
   2   5   3      143.70      145.02      4.52 o 
   3   5   3       34.08       33.87      2.34 o 
   4   5   3       71.21       72.52      3.48 o 
   5   5   3       31.15       34.29      2.65 o 
   6   5   3      237.75      234.37      7.40 o 
   7   5   3      142.33      158.72      6.44 o 
   8   5   3       16.39       18.09      4.97 o 
 -10   6   3        0.78       -0.09      1.56 o 
  -9   6   3       38.06       41.93      3.54 o 
  -8   6   3      261.74      268.01     11.22 o 
  -7   6   3       46.35       46.62      3.42 o 
  -6   6   3        9.78       11.87      2.15 o 
  -5   6   3        4.17        5.72      1.68 o 
  -4   6   3       21.01       24.18      1.80 o 
  -3   6   3       22.02       25.80      1.76 o 
  -2   6   3       67.62       69.77      2.32 o 
  -1   6   3       29.16       30.29      1.84 o 
   0   6   3      116.55      134.59      4.27 o 
   1   6   3       20.23       18.83      1.93 o 
   2   6   3       15.92       13.37      1.76 o 
   3   6   3       40.65       40.02      2.93 o 
   4   6   3      140.60      143.00      5.78 o 
   5   6   3        6.08        5.67      2.25 o 
   6   6   3      169.17      197.62      9.46 o 
   7   6   3       19.46       25.80      2.83 o 
  -8   7   3        3.23        2.55      1.85 o 
  -7   7   3       41.20       45.45      3.91 o 
  -6   7   3       51.03       50.89      3.81 o 
  -5   7   3       45.45       51.93      3.78 o 
  -4   7   3       34.35       34.37      3.10 o 
  -3   7   3       13.12       11.29      1.67 o 
  -2   7   3       22.26       18.11      1.77 o 
  -1   7   3       17.95       15.58      2.04 o 
   0   7   3       16.35       17.60      2.48 o 
   1   7   3        8.04        6.16      1.49 o 
   2   7   3       23.87       25.76      2.42 o 
   3   7   3        1.52        1.04      1.87 o 
   4   7   3        7.00        7.42      1.81 o 
   5   7   3       19.03       19.89      2.72 o 
   6   7   3       84.20       87.91      5.20 o 
  -6   8   3        3.86        2.29      1.90 o 
  -5   8   3        1.62        1.24      1.78 o 
  -4   8   3       21.01       26.62      3.04 o 
  -3   8   3       16.49       17.93      2.72 o 
  -2   8   3      115.50      117.99      7.93 o 
  -1   8   3       35.78       32.33      3.19 o 
   0   8   3       49.77       54.02      3.43 o 
   1   8   3        2.46        3.02      1.54 o 
   2   8   3       18.27       20.98      2.51 o 
   3   8   3       25.34       27.28      2.96 o 
   4   8   3       31.20       30.51      3.28 o 
  -1   9   3        2.43        1.96      2.40 o 
  -3  -8   4       72.40       64.15      9.62 o 
  -2  -8   4       83.14       77.30     10.26 o 
  -1  -8   4      150.34      129.26     12.83 o 
   0  -8   4        4.87        8.66      4.49 o 
  -2  -7   4       81.58       65.75      8.66 o 
  -1  -7   4       70.61       67.03      5.90 o 
   0  -7   4       24.30       21.85      3.51 o 
   1  -7   4       60.17       38.49      6.09 o 
   4  -7   4        2.37        1.60      9.30 o 
   5  -7   4       22.77        6.41     10.91 o 
 -10  -6   4        5.50        7.38      8.98 o 
  -9  -6   4        5.22        8.02      8.02 o 
  -8  -6   4       42.71       13.47      9.62 o 
  -2  -6   4      255.76      212.01     14.43 o 
  -1  -6   4      548.96      489.75     29.19 o 
   0  -6   4        0.58        0.78      1.54 o 
   1  -6   4       17.05       18.52      2.69 o 
   2  -6   4       51.18       62.55      6.09 o 
   5  -6   4        0.59        0.32      8.34 o 
   6  -6   4       11.13        5.13      9.62 o 
   7  -6   4        6.26        0.00      9.30 o 
 -11  -5   4        3.31       14.75     11.23 o 
 -10  -5   4        2.81        9.62      9.30 o 
  -8  -5   4        4.09       -0.64      6.41 o 
  -7  -5   4        9.15        1.92      5.13 o 
  -6  -5   4       25.30        3.53      5.45 o 
  -2  -5   4      417.75      356.67     18.92 o 
  -1  -5   4      309.91      283.69     17.16 o 
   0  -5   4      114.18      112.53      8.02 o 
   1  -5   4      272.56      261.40      8.71 o 
   2  -5   4      122.93      132.10      5.20 o 
   3  -5   4      189.19      168.39      8.66 o 
   4  -5   4       72.54       36.89     14.43 o 
   7  -5   4       11.49        2.89      8.98 o 
   8  -5   4        6.00        4.81     10.26 o 
 -12  -4   4       17.64       16.04     13.79 o 
 -11  -4   4        2.50        9.62      9.94 o 
 -10  -4   4        3.89        5.77      8.66 o 
  -9  -4   4       48.18       14.75     10.26 o 
  -7  -4   4        4.34        0.96      5.45 o 
  -4  -4   4       14.46        4.81      4.17 o 
  -2  -4   4      487.29      440.42     16.84 o 
  -1  -4   4      862.67      818.93     24.06 o 
   0  -4   4       25.02       26.19      2.60 o 
   1  -4   4       82.41       84.26      4.06 o 
   2  -4   4       63.38       62.78      3.18 o 
   3  -4   4       29.53       30.91      2.15 o 
   4  -4   4      136.62      129.26      6.41 o 
   6  -4   4       18.33        0.96      6.09 o 
   7  -4   4       38.33       17.96     11.87 o 
   8  -4   4        7.67        1.92      8.66 o 
   9  -4   4       13.38        5.45     10.26 o 
 -12  -3   4        7.73       11.55     14.11 o 
 -11  -3   4       32.12       28.55     15.72 o 
 -10  -3   4       26.95       31.11     14.43 o 
  -8  -3   4       48.87       27.58     11.87 o 
  -7  -3   4       56.10       28.87     10.91 o 
  -3  -3   4      215.46      173.20     11.23 o 
  -2  -3   4     1592.47     1543.56     35.36 o 
  -1  -3   4      425.28      442.49     12.24 o 
   0  -3   4      374.87      398.39     10.77 o 
   1  -3   4      823.82      896.20     19.84 o 
   2  -3   4      179.32      175.49      5.93 o 
   3  -3   4       59.25       56.69      2.72 o 
   4  -3   4      202.35      201.20      5.78 o 
   8  -3   4       12.52        1.92      6.74 o 
   9  -3   4        6.92        4.49      8.98 o 
 -13  -2   4       16.56       16.04     17.32 o 
 -12  -2   4        8.34        4.17     12.83 o 
 -11  -2   4        0.30        1.60     10.91 o 
 -10  -2   4       19.00       22.45     14.11 o 
  -9  -2   4      204.26      127.98     23.74 o 
  -4  -2   4      337.19      357.63     15.72 o 
  -3  -2   4       68.44       69.58      4.06 o 
  -2  -2   4      205.58      211.72     11.55 o 
  -1  -2   4      275.91      274.66      8.98 o 
   0  -2   4       28.54       27.13      2.04 o 
   1  -2   4      614.31      662.03     14.74 o 
   2  -2   4       17.24       15.60      1.36 o 
   3  -2   4       19.19       18.88      3.69 o 
   4  -2   4       39.77       38.36      2.27 o 
   5  -2   4       81.70       77.49      3.18 o 
   6  -2   4      385.03      384.58     13.79 o 
   8  -2   4       10.14       11.23      8.98 o 
   9  -2   4        9.94       10.58      9.94 o 
 -13  -1   4        4.11        8.34     16.36 o 
 -12  -1   4        6.00        8.66     16.04 o 
 -11  -1   4       22.34       35.92     17.64 o 
 -10  -1   4      153.14      122.53     25.02 o 
  -9  -1   4       76.56       66.72     18.28 o 
  -8  -1   4      216.11      176.09     25.66 o 
  -7  -1   4       31.43       31.28      4.01 o 
  -6  -1   4      107.68      105.82      8.02 o 
  -5  -1   4       50.40       34.52      2.72 o 
  -4  -1   4      444.24      457.90     11.23 o 
  -3  -1   4      339.72      373.18      9.04 o 
  -2  -1   4      906.88      958.09     23.67 o 
  -1  -1   4       83.43       95.76      3.60 o 
   0  -1   4      229.04      231.12      6.23 o 
   1  -1   4      943.87     1045.72     21.54 o 
   2  -1   4       60.29       55.88      2.49 o 
   3  -1   4      119.68      102.07      3.51 o 
   4  -1   4       87.82       82.59      3.40 o 
   5  -1   4        8.00        8.32      3.10 o 
   6  -1   4      213.12      215.21      6.23 o 
   7  -1   4      232.07      222.60      9.30 o 
   8  -1   4        3.42        5.77      8.02 o 
   9  -1   4        9.52        8.34      9.62 o 
  10  -1   4       48.55       31.43     16.36 o 
 -13   0   4        7.05       15.40     17.32 o 
 -12   0   4        8.26        6.09     14.11 o 
 -11   0   4        0.13        1.60     11.55 o 
 -10   0   4       75.73       81.47     19.89 o 
  -9   0   4      337.06      316.26     34.00 o 
  -8   0   4      375.67      363.61     12.76 o 
  -7   0   4      280.06      249.78      7.69 o 
  -6   0   4       98.66       87.76      3.85 o 
  -5   0   4      160.93      194.23      5.73 o 
  -4   0   4      556.34      619.76     12.96 o 
  -3   0   4     1077.84     1174.63     22.20 o 
  -2   0   4       33.62       37.69      1.72 o 
  -1   0   4     1732.05     1720.42     31.18 o 
   0   0   4        1.25        3.80      0.73 o 
   1   0   4     1166.05     1196.80     24.60 o 
   2   0   4        5.43        4.55      1.22 o 
   3   0   4        6.51        5.73      1.60 o 
   4   0   4        0.80        0.24      0.75 o 
   5   0   4        7.75        7.64      1.33 o 
   6   0   4      931.01      943.24     28.87 o 
   7   0   4       30.74       42.75      6.71 o 
   8   0   4       36.03       48.04     15.88 o 
   9   0   4        5.68       14.11     11.87 o 
  10   0   4        0.02        5.77     11.87 o 
 -13   1   4        4.11        0.96     13.79 o 
 -12   1   4        5.99       -5.45     12.19 o 
 -11   1   4       22.24       24.99      3.43 o 
 -10   1   4      153.62      154.98      7.61 o 
  -9   1   4       75.74       70.50      4.91 o 
  -8   1   4      216.82      219.07      8.54 o 
  -7   1   4       31.29       34.45      2.09 o 
  -6   1   4      107.59      114.84      3.03 o 
  -5   1   4       50.30       46.92      1.94 o 
  -4   1   4      443.13      458.35     11.34 o 
  -3   1   4      337.81      381.21      8.03 o 
  -2   1   4      902.21      971.98     27.70 o 
  -1   1   4       83.67       92.46      2.90 o 
   0   1   4      229.16      237.53      5.68 o 
   1   1   4      942.12     1024.20     21.23 o 
   2   1   4       59.90       56.23      2.60 o 
   3   1   4      120.55       97.56      3.86 o 
   4   1   4       87.17       90.18      5.77 o 
   5   1   4        8.08        8.54      2.69 o 
   6   1   4      212.97      221.85      7.54 o 
   7   1   4      232.27      223.55     22.31 o 
   8   1   4        3.31        6.39      2.25 o 
   9   1   4        9.50       10.93      2.57 o 
  10   1   4       48.65       78.58     24.38 o 
 -13   2   4       16.49       31.11     17.00 o 
 -12   2   4        8.25        7.95      2.80 o 
 -11   2   4        0.32        2.75      1.88 o 
 -10   2   4       19.02       18.80      2.75 o 
  -9   2   4      204.64      209.74      6.42 o 
  -8   2   4      410.12      407.55      9.96 o 
  -7   2   4      128.32      127.47      3.48 o 
  -6   2   4      250.76      252.85      4.41 o 
  -5   2   4      219.28      223.16      4.19 o 
  -4   2   4      338.05      398.72      8.26 o 
  -3   2   4       68.76       71.81      2.45 o 
  -2   2   4      205.93      221.75      5.35 o 
  -1   2   4      275.03      274.06      6.46 o 
   0   2   4       27.73       27.03      1.42 o 
   1   2   4      615.83      661.92     12.57 o 
   2   2   4       16.90       14.98      1.48 o 
   3   2   4       19.24       19.48      1.95 o 
   4   2   4       39.62       41.35      2.43 o 
   5   2   4       80.90       76.58      7.54 o 
   6   2   4      386.60      399.50     29.30 o 
   7   2   4       43.82       49.07      4.76 o 
   8   2   4       10.20       15.07      1.90 o 
   9   2   4        9.89        8.59      2.53 o 
 -12   3   4        7.75       11.69      3.10 o 
 -11   3   4       32.21       34.42      2.97 o 
 -10   3   4       27.40       25.44      4.29 o 
  -9   3   4      214.49      215.64      6.79 o 
  -8   3   4       49.40       45.60      3.49 o 
  -7   3   4       56.13       61.67      3.95 o 
  -6   3   4      121.32      124.07      2.53 o 
  -5   3   4       72.22       68.77      1.94 o 
  -4   3   4      447.04      478.10      7.52 o 
  -3   3   4      212.95      221.01      5.52 o 
  -2   3   4     1590.43     1646.49     29.54 o 
  -1   3   4      424.79      444.79      9.72 o 
   0   3   4      374.77      400.05      8.06 o 
   1   3   4      821.35      890.03     16.22 o 
   2   3   4      178.42      169.16      4.77 o 
   3   3   4       58.11       61.53      3.02 o 
   4   3   4      202.12      202.96      6.02 o 
   5   3   4       28.81       31.27      2.43 o 
   6   3   4      207.63      214.02      8.94 o 
   7   3   4       97.94       91.97      6.52 o 
   8   3   4       12.43       14.30      2.11 o 
   9   3   4        6.87        4.19      2.26 o 
 -12   4   4       17.52       19.23      4.33 o 
 -11   4   4        2.47        1.47      1.51 o 
 -10   4   4        3.89        3.66      1.93 o 
  -9   4   4       48.43       48.08      3.33 o 
  -8   4   4      191.78      184.56      6.32 o 
  -7   4   4        4.15        6.29      1.51 o 
  -6   4   4       76.89       77.62      3.73 o 
  -5   4   4      100.88      101.05      2.33 o 
  -4   4   4       14.55       18.31      1.05 o 
  -3   4   4      131.11      123.65      4.65 o 
  -2   4   4      489.49      494.02     10.23 o 
  -1   4   4      860.15      851.28     15.29 o 
   0   4   4       25.20       23.54      1.57 o 
   1   4   4       83.03       86.61      3.09 o 
   2   4   4       62.98       67.97      2.94 o 
   3   4   4       29.54       29.91      2.73 o 
   4   4   4      136.00      140.74      4.88 o 
   5   4   4       69.24       77.20      3.76 o 
   6   4   4       18.64       18.08      2.08 o 
   7   4   4       38.69       45.19      4.39 o 
   8   4   4        7.60        7.21      2.25 o 
   9   4   4       13.33       15.84      2.37 o 
 -11   5   4        3.37        4.54      1.98 o 
 -10   5   4        2.74        5.70      2.86 o 
  -9   5   4       75.52       73.35      5.04 o 
  -8   5   4        3.98        4.17      1.62 o 
  -7   5   4        9.22       11.40      2.03 o 
  -6   5   4       25.46       22.98      2.44 o 
  -5   5   4       67.11       66.52      2.52 o 
  -4   5   4      120.92      121.68      2.98 o 
  -3   5   4      202.18      211.55      5.05 o 
  -2   5   4      418.16      426.80      9.33 o 
  -1   5   4      308.90      307.32      6.88 o 
   0   5   4      114.03      113.22      3.67 o 
   1   5   4      272.14      265.15      7.20 o 
   2   5   4      122.85      125.21      4.65 o 
   3   5   4      188.19      193.17      6.23 o 
   4   5   4       72.98       81.72      5.93 o 
   5   5   4       70.05       73.77      4.81 o 
   6   5   4      145.86      140.01      5.88 o 
   7   5   4       11.55        9.62      2.04 o 
   8   5   4        6.03        7.38      2.04 o 
 -10   6   4        5.52        5.85      2.25 o 
  -9   6   4        5.29        5.84      2.04 o 
  -8   6   4       42.78       39.22      3.41 o 
  -7   6   4       81.66       87.52      4.77 o 
  -6   6   4       47.70       50.22      3.59 o 
  -5   6   4       72.55       74.32      4.14 o 
  -4   6   4       11.57       11.64      1.43 o 
  -3   6   4      161.96      170.20      5.79 o 
  -2   6   4      256.52      255.89      5.79 o 
  -1   6   4      548.66      537.32     11.96 o 
   0   6   4        0.51        1.81      1.11 o 
   1   6   4       16.80       19.65      1.97 o 
   2   6   4       51.10       54.63      3.16 o 
   3   6   4        8.59        8.72      1.66 o 
   4   6   4      106.67      104.82      5.13 o 
   5   6   4        0.61        1.39      1.31 o 
   6   6   4       11.12       13.45      2.37 o 
   7   6   4        6.34        5.32      2.25 o 
  -8   7   4        8.03        9.90      2.64 o 
  -7   7   4        4.75        5.33      2.01 o 
  -6   7   4        2.04        3.06      1.74 o 
  -5   7   4       33.08       35.10      3.33 o 
  -4   7   4      101.13       99.05      4.99 o 
  -3   7   4       69.78       71.05      3.65 o 
  -2   7   4       81.48       79.41      4.81 o 
  -1   7   4       70.66       73.48      3.47 o 
   0   7   4       24.29       29.54      3.71 o 
   1   7   4       60.14       58.33      3.46 o 
   2   7   4       35.90       33.40      2.84 o 
   3   7   4       92.54       95.35      5.92 o 
   4   7   4        2.37        3.34      1.69 o 
   5   7   4       22.76       23.16      2.92 o 
  -6   8   4       50.03       54.54      4.47 o 
  -5   8   4       16.70       15.84      2.88 o 
  -4   8   4        0.23       -1.81      2.23 o 
  -3   8   4       72.47       77.72      6.51 o 
  -2   8   4       82.95       81.85      8.66 o 
  -1   8   4      150.64      154.64     11.23 o 
   0   8   4        4.75        3.83      1.43 o 
   1   8   4       50.28       51.65      3.59 o 
   2   8   4       25.15       22.93      2.65 o 
   3   8   4        0.07       -1.12      1.44 o 
  -5  -8   5       14.32       13.79      6.41 o 
  -4  -8   5       92.58       94.62     12.19 o 
  -3  -8   5       10.64        5.70      3.28 o 
  -2  -8   5        7.37        5.62      2.83 o 
  -1  -8   5        7.61        4.17      4.17 o 
   0  -8   5       28.12       22.13      5.77 o 
  -4  -7   5       12.00        5.13      4.17 o 
  -3  -7   5       45.01       45.79      9.94 o 
  -2  -7   5       19.15       22.05      4.49 o 
  -1  -7   5        6.04        5.32      2.31 o 
   0  -7   5      117.65      105.21      9.62 o 
   1  -7   5       29.04       34.64      5.77 o 
   4  -7   5       11.95       13.15     12.83 o 
  -4  -6   5      310.63      245.37     17.64 o 
  -3  -6   5       45.91       40.73      8.98 o 
  -2  -6   5       11.64       10.55      2.83 o 
  -1  -6   5       55.25       56.63      6.74 o 
   0  -6   5       75.81       75.57      5.07 o 
   1  -6   5       48.40       46.95      3.70 o 
   2  -6   5       74.57       77.94      6.41 o 
   4  -6   5       54.38       27.91     14.75 o 
   5  -6   5        8.09        0.96      8.66 o 
   6  -6   5       10.74        0.64      9.62 o 
 -11  -5   5        6.50       12.83     10.91 o 
 -10  -5   5        9.75       18.92     11.23 o 
  -9  -5   5       12.64        7.06      8.98 o 
  -8  -5   5       65.49       24.38     10.91 o 
  -6  -5   5        6.05        5.13      5.77 o 
  -4  -5   5       27.86       17.96      5.13 o 
  -3  -5   5      160.42      143.77      7.80 o 
  -2  -5   5       27.85       21.16      3.28 o 
  -1  -5   5       68.67       67.50      6.25 o 
   0  -5   5      179.52      185.89      7.47 o 
   1  -5   5       50.27       47.71      4.33 o 
   2  -5   5       51.43       49.96      4.65 o 
   3  -5   5       22.97       17.00      2.89 o 
   4  -5   5       17.40        5.77      7.70 o 
   5  -5   5       20.14        3.21      7.38 o 
   6  -5   5       30.90        9.30      9.94 o 
   7  -5   5       41.05        8.34     10.91 o 
 -12  -4   5       21.25       29.51     16.04 o 
 -11  -4   5       26.03       24.70     13.47 o 
 -10  -4   5       14.77        6.41      9.30 o 
  -9  -4   5       16.53       15.72     10.58 o 
  -8  -4   5        4.58        4.49      7.06 o 
  -6  -4   5       26.56        4.81      5.77 o 
  -4  -4   5      395.33      350.65     13.23 o 
  -3  -4   5       16.38       11.96      2.32 o 
  -2  -4   5       36.18       42.08      5.45 o 
  -1  -4   5      136.54      137.76      6.12 o 
   0  -4   5      207.67      193.69      7.14 o 
   1  -4   5      106.22      109.34      4.75 o 
   2  -4   5      158.78      149.31      5.44 o 
   3  -4   5        3.80        4.26      1.23 o 
   4  -4   5       51.77       31.11     12.83 o 
   6  -4   5       15.93        0.64      6.74 o 
   7  -4   5       26.17        9.94     10.26 o 
   8  -4   5       17.99        4.81      9.62 o 
 -12  -3   5        6.74       18.28     15.40 o 
 -11  -3   5       12.31       18.28     13.47 o 
 -10  -3   5       46.55       23.74     13.79 o 
  -9  -3   5      287.76      201.75     27.91 o 
  -6  -3   5       15.95        4.49      6.74 o 
  -5  -3   5       77.19       76.29      5.39 o 
  -4  -3   5       45.02       36.94      5.46 o 
  -3  -3   5      336.43      326.44     10.88 o 
  -2  -3   5      371.81      364.06     11.33 o 
  -1  -3   5      250.95      245.44      8.16 o 
   0  -3   5      182.91      200.28      6.69 o 
   1  -3   5       92.69       95.67      3.96 o 
   2  -3   5       70.68       66.15      3.18 o 
   3  -3   5       20.82       17.83      3.21 o 
   4  -3   5       54.48       51.01      2.72 o 
   6  -3   5       31.14       11.23      8.98 o 
   7  -3   5       16.12        2.57      8.02 o 
   8  -3   5        1.55        1.92      7.06 o 
 -13  -2   5       71.29       63.19     23.41 o 
 -12  -2   5       17.01       16.36     16.36 o 
 -11  -2   5       39.67       25.66     15.72 o 
 -10  -2   5      282.63      228.88     17.80 o 
  -9  -2   5        2.23        1.76      2.18 o 
  -8  -2   5       85.96       80.40      6.58 o 
  -7  -2   5      144.63      118.84      7.94 o 
  -6  -2   5      266.72      234.54      9.01 o 
  -5  -2   5      247.17      216.26      7.78 o 
  -4  -2   5      418.56      440.43     14.76 o 
  -3  -2   5      225.84      228.88      7.61 o 
  -2  -2   5       74.99       79.31      7.22 o 
  -1  -2   5       39.78       41.07      2.49 o 
   0  -2   5      100.90      113.74      4.31 o 
   1  -2   5      225.58      205.07      6.01 o 
   2  -2   5      214.61      200.39      5.78 o 
   3  -2   5       10.89       10.73      1.43 o 
   4  -2   5       83.73       86.47      3.63 o 
   5  -2   5      289.90      274.09      7.60 o 
   6  -2   5        6.69        3.85      7.06 o 
   7  -2   5       29.04        4.49      7.38 o 
   8  -2   5       17.44        4.81      8.66 o 
   9  -2   5        3.30        7.70      9.30 o 
 -13  -1   5        0.17       -0.64     14.11 o 
 -12  -1   5       11.89       21.17     17.00 o 
 -11  -1   5        7.09       -0.96     11.55 o 
 -10  -1   5       54.39       39.45     16.04 o 
  -9  -1   5      783.70      751.64     56.96 o 
  -8  -1   5      213.52      204.64      8.39 o 
  -7  -1   5       42.49       41.87      4.34 o 
  -6  -1   5       11.04       11.54      1.95 o 
  -5  -1   5      271.00      290.41      8.41 o 
  -4  -1   5       23.73       25.75      2.20 o 
  -3  -1   5      734.18      821.55     17.81 o 
  -2  -1   5      605.62      626.98     13.00 o 
  -1  -1   5      426.08      414.27      8.98 o 
   0  -1   5       95.40       94.89      5.13 o 
   1  -1   5      398.18      451.67     10.54 o 
   2  -1   5       93.43       98.42      3.74 o 
   3  -1   5      306.09      291.23      7.82 o 
   4  -1   5       29.19       25.63      5.07 o 
   5  -1   5     1193.73     1245.21     26.64 o 
   6  -1   5       19.71       19.52      2.48 o 
   7  -1   5       11.97       13.14      6.41 o 
   8  -1   5        0.63        1.92      7.38 o 
   9  -1   5       18.94       16.36     11.87 o 
 -13   0   5       95.54      127.02     26.94 o 
 -12   0   5       26.43       22.13     15.40 o 
 -11   0   5       17.78       20.21     14.43 o 
 -10   0   5      599.77      603.09     22.29 o 
  -9   0   5       12.36       15.33      2.26 o 
  -8   0   5      189.72      195.38      6.70 o 
  -7   0   5       40.76       40.51      2.76 o 
  -6   0   5      367.77      383.62      9.57 o 
  -5   0   5       29.35       38.74      2.51 o 
  -4   0   5      274.53      332.87      7.94 o 
  -3   0   5       29.26       33.14      1.86 o 
  -2   0   5        0.21        1.11      0.57 o 
  -1   0   5       59.60       73.70      2.63 o 
   0   0   5        0.03        0.98      0.65 o 
   1   0   5      569.46      498.51     11.68 o 
   2   0   5      225.65      198.87      5.90 o 
   3   0   5       34.03       38.97      3.37 o 
   4   0   5       57.45       61.02      3.15 o 
   5   0   5      401.43      403.32     10.43 o 
   6   0   5        1.46        2.32      1.21 o 
   7   0   5       19.94       23.69      2.81 o 
   8   0   5       19.62       17.85      2.80 o 
   9   0   5        8.20       21.49     13.79 o 
 -13   1   5        0.17        3.21     11.87 o 
 -12   1   5       11.91       15.08     13.47 o 
 -11   1   5        7.07       -8.98      9.62 o 
 -10   1   5       54.39       63.19     15.72 o 
  -9   1   5      784.71      865.58     61.74 o 
  -8   1   5      212.13      219.30      6.07 o 
  -7   1   5       41.75       44.68      2.25 o 
  -6   1   5       10.80        9.27      1.43 o 
  -5   1   5      270.96      297.89      6.97 o 
  -4   1   5       23.87       23.47      2.56 o 
  -3   1   5      734.83      770.22     15.49 o 
  -2   1   5      605.62      641.19     12.68 o 
  -1   1   5      426.32      414.69      8.96 o 
   0   1   5       94.34       91.01      3.24 o 
   1   1   5      397.72      432.64      9.91 o 
   2   1   5       93.61      101.60      3.96 o 
   3   1   5      306.83      293.04     12.83 o 
   4   1   5       29.01       27.34      4.40 o 
   5   1   5     1195.43     1257.46     26.75 o 
   6   1   5       19.74       21.09      2.40 o 
   7   1   5       11.99       13.13      3.25 o 
   8   1   5        0.63       -0.12      4.01 o 
   9   1   5       18.97       28.66      3.75 o 
 -13   2   5       71.57       98.15     21.49 o 
 -12   2   5       16.97       19.87      5.45 o 
 -11   2   5       39.69       42.12      5.77 o 
 -10   2   5      283.52      265.16     29.83 o 
  -9   2   5        2.22        1.41      1.92 o 
  -8   2   5       85.86       84.61      5.53 o 
  -7   2   5      144.33      141.45      4.69 o 
  -6   2   5      267.23      277.48      6.23 o 
  -5   2   5      245.21      239.47      7.46 o 
  -4   2   5      415.34      453.73      9.56 o 
  -3   2   5      225.61      231.27      5.78 o 
  -2   2   5       75.05       76.35      2.92 o 
  -1   2   5       39.47       42.55      2.20 o 
   0   2   5       99.47      109.07      3.86 o 
   1   2   5      226.24      201.70     10.23 o 
   2   2   5      214.24      196.01      7.50 o 
   3   2   5       11.26       12.00      1.66 o 
   4   2   5       83.68       90.13      6.05 o 
   5   2   5      289.98      271.36     13.31 o 
   6   2   5        6.53        8.43      1.94 o 
   7   2   5       28.90       30.74      2.56 o 
   8   2   5       17.40       24.40      2.50 o 
   9   2   5        3.31        0.96      7.06 o 
 -12   3   5        6.77        5.80      2.77 o 
 -11   3   5       12.30       12.04      3.37 o 
 -10   3   5       46.80       51.14      3.47 o 
  -9   3   5      289.21      290.17      8.31 o 
  -8   3   5      142.54      137.58      5.25 o 
  -7   3   5      172.57      174.54      5.94 o 
  -6   3   5       15.85       16.89      1.13 o 
  -5   3   5       77.16       81.25      2.83 o 
  -4   3   5       45.40       46.60      2.67 o 
  -3   3   5      336.93      331.80      7.71 o 
  -2   3   5      372.97      390.71      8.77 o 
  -1   3   5      251.89      257.29      6.60 o 
   0   3   5      181.99      192.60      5.69 o 
   1   3   5       92.37       98.73      3.37 o 
   2   3   5       70.91       71.86      3.12 o 
   3   3   5       21.02       18.04      1.86 o 
   4   3   5       54.17       55.04      3.07 o 
   5   3   5      322.77      333.30     28.72 o 
   6   3   5       31.43       29.95      2.45 o 
   7   3   5       16.02       20.77      2.24 o 
   8   3   5        1.55        1.49      1.28 o 
 -12   4   5       21.12       12.50      4.01 o 
 -11   4   5       26.31       24.87      4.96 o 
 -10   4   5       14.98       17.61      2.50 o 
  -9   4   5       16.62       15.29      2.39 o 
  -8   4   5        4.55        5.54      1.73 o 
  -7   4   5      115.03      108.22      4.94 o 
  -6   4   5       26.77       24.04      2.44 o 
  -5   4   5      143.64      139.35      3.82 o 
  -4   4   5      393.52      413.14      8.74 o 
  -3   4   5       16.28       18.74      1.62 o 
  -2   4   5       36.27       39.30      2.33 o 
  -1   4   5      136.56      127.13      4.79 o 
   0   4   5      206.73      204.77      5.93 o 
   1   4   5      106.14      101.54      4.06 o 
   2   4   5      158.57      161.70      6.59 o 
   3   4   5        3.66        2.81      1.21 o 
   4   4   5       51.72       47.57      3.06 o 
   5   4   5      106.01      100.37      6.90 o 
   6   4   5       15.79       20.47      6.41 o 
   7   4   5       26.13       25.83      3.53 o 
   8   4   5       17.96       25.52      3.53 o 
 -11   5   5        6.50        6.89      2.29 o 
 -10   5   5        9.91       12.51      2.46 o 
  -9   5   5       12.91       11.01      2.24 o 
  -8   5   5       64.96       62.30      4.02 o 
  -7   5   5      334.98      334.43     11.14 o 
  -6   5   5        6.04       10.13      2.09 o 
  -5   5   5       29.37       31.90      2.28 o 
  -4   5   5       28.14       28.51      1.86 o 
  -3   5   5      160.80      144.03      5.52 o 
  -2   5   5       28.24       25.52      1.95 o 
  -1   5   5       69.30       64.54      3.12 o 
   0   5   5      178.98      173.04      5.56 o 
   1   5   5       50.14       51.09      2.93 o 
   2   5   5       51.67       50.08      3.04 o 
   3   5   5       22.84       24.52      2.31 o 
   4   5   5       17.44       19.37      2.25 o 
   5   5   5       20.51       23.91      2.60 o 
   6   5   5       31.21       33.57      3.15 o 
   7   5   5       40.97       45.13      3.61 o 
 -10   6   5        8.21       12.75      2.79 o 
  -9   6   5       38.74       33.57      3.50 o 
  -8   6   5        1.80        5.71      2.13 o 
  -7   6   5       47.68       43.55      3.61 o 
  -6   6   5       35.82       39.06      3.28 o 
  -5   6   5       64.76       69.02      5.39 o 
  -4   6   5      310.35      311.77     19.89 o 
  -3   6   5       45.65       45.27      2.50 o 
  -2   6   5       11.65       12.37      1.55 o 
  -1   6   5       55.54       55.04      4.49 o 
   0   6   5       75.69       75.60      4.26 o 
   1   6   5       48.45       47.41      3.03 o 
   2   6   5       74.47       75.69      4.39 o 
   3   6   5        2.05        2.17      1.34 o 
   4   6   5       54.31       58.27      3.86 o 
   5   6   5        8.12        8.30      2.04 o 
   6   6   5       10.81       12.98      2.37 o 
  -8   7   5       27.73       26.23      3.40 o 
  -7   7   5      208.69      208.34      8.18 o 
  -6   7   5        0.11        1.32      1.76 o 
  -5   7   5       10.07        9.37      3.09 o 
  -4   7   5       11.89       18.28      7.38 o 
  -3   7   5       45.35       47.93      3.86 o 
  -2   7   5       18.94       23.80      3.19 o 
  -1   7   5        6.24        5.17      2.18 o 
   0   7   5      117.71      115.97      6.76 o 
   1   7   5       29.03       25.58      2.62 o 
   2   7   5       11.12        9.88      2.40 o 
   3   7   5       14.85       15.50      2.31 o 
   4   7   5       11.80       14.93      2.49 o 
  -6   8   5       14.68       10.00      3.67 o 
  -5   8   5       14.37       25.66      8.98 o 
  -4   8   5       92.85       94.94     14.75 o 
  -3   8   5       10.60        8.98      6.74 o 
  -2   8   5        7.36        8.41      2.40 o 
  -1   8   5        7.68        7.66      2.42 o 
   0   8   5       28.15       33.17      3.06 o 
   1   8   5       11.93       14.66      2.38 o 
   2   8   5       45.32       43.12      5.86 o 
  -5  -8   6        0.25        0.15      2.60 o 
  -4  -8   6        1.03        2.18      2.83 o 
  -3  -8   6       11.58        2.85      2.83 o 
  -2  -8   6        9.75        3.77      2.77 o 
  -1  -8   6       33.54       34.96      7.06 o 
   0  -8   6        4.28       -0.32      3.21 o 
  -7  -7   6       16.55       11.23      5.77 o 
  -6  -7   6       11.24        7.06      3.40 o 
  -5  -7   6       12.21       11.95      4.49 o 
  -4  -7   6       50.86       49.05      6.01 o 
  -3  -7   6      336.00      299.68     22.93 o 
  -2  -7   6      205.30      190.91      9.72 o 
  -1  -7   6      115.80      115.10      7.02 o 
   0  -7   6        5.48        8.98      3.85 o 
   1  -7   6        3.99        4.49      2.89 o 
  -7  -6   6       14.08        7.70      4.81 o 
  -5  -6   6       22.57       17.68      4.49 o 
  -4  -6   6        6.31        4.14      2.37 o 
  -3  -6   6       13.70       25.05      3.93 o 
  -2  -6   6        7.46        4.12      2.15 o 
  -1  -6   6      126.51      127.64      6.91 o 
   0  -6   6       29.28       48.01      3.93 o 
   1  -6   6       19.60       18.01      2.57 o 
   2  -6   6       18.19       11.87      3.21 o 
   4  -6   6       27.55        8.98     10.91 o 
   5  -6   6        6.27        6.09     10.91 o 
  -7  -5   6       46.02       40.27      5.24 o 
  -6  -5   6       27.92       20.16      4.06 o 
  -5  -5   6        1.81        1.07      1.69 o 
  -4  -5   6       49.92       48.81      4.97 o 
  -3  -5   6      464.00      444.33     15.08 o 
  -2  -5   6      397.90      389.72     13.79 o 
  -1  -5   6       68.93       62.87      4.65 o 
   0  -5   6       59.57       60.47      9.46 o 
   1  -5   6        5.18        5.61      1.59 o 
   2  -5   6       73.98       83.66      4.19 o 
   4  -5   6       68.47       24.70     13.47 o 
   6  -5   6       19.01       -0.64      9.30 o 
 -12  -4   6        1.08        1.19      4.17 o 
 -11  -4   6       77.04       77.84      8.63 o 
 -10  -4   6       56.08       46.66      6.70 o 
  -9  -4   6      326.49      254.46     37.37 o 
  -8  -4   6       93.59       74.39     15.56 o 
  -7  -4   6        6.71        5.24      2.12 o 
  -6  -4   6       24.42       16.51      3.04 o 
  -5  -4   6      204.32      186.66      9.04 o 
  -4  -4   6      110.77      116.93      6.66 o 
  -3  -4   6      292.41      276.52     15.24 o 
  -2  -4   6       45.20       49.79      4.08 o 
  -1  -4   6      112.66      116.23      5.55 o 
   0  -4   6      174.77      173.96      6.69 o 
   1  -4   6       49.27       44.38      3.06 o 
   2  -4   6      143.13      143.92      5.44 o 
   3  -4   6      130.22      131.67      4.99 o 
   5  -4   6        1.98        0.64      6.74 o 
   6  -4   6       31.73        8.02      9.30 o 
   7  -4   6       10.30       -1.60      7.38 o 
 -12  -3   6       30.84       41.38     18.60 o 
 -11  -3   6       14.42       10.32      4.25 o 
 -10  -3   6       30.21       27.00      5.14 o 
  -9  -3   6       44.74       37.15      5.67 o 
  -8  -3   6      209.24      161.73      8.07 o 
  -7  -3   6      202.60      180.81     14.64 o 
  -6  -3   6      234.59      231.16     15.63 o 
  -5  -3   6       44.33       42.71      3.87 o 
  -4  -3   6      128.09      139.30      5.91 o 
  -3  -3   6       93.53      145.30      8.66 o 
  -2  -3   6      325.41      309.72      9.98 o 
  -1  -3   6      276.94      286.91      9.07 o 
   0  -3   6      241.47      270.26      8.16 o 
   1  -3   6       95.15       96.17      4.19 o 
   2  -3   6       40.35       40.80      2.60 o 
   3  -3   6       72.46       70.84      3.51 o 
   4  -3   6       88.44       88.31      3.96 o 
   6  -3   6        6.94        3.85      8.34 o 
   7  -3   6       37.57       11.87     10.58 o 
   8  -3   6        9.01        9.30     11.23 o 
 -13  -2   6        0.82        0.64     16.04 o 
 -12  -2   6        6.58        3.79      3.97 o 
 -11  -2   6       86.19       89.49      9.55 o 
 -10  -2   6       13.18       13.35      3.01 o 
  -9  -2   6      347.94      324.22     11.50 o 
  -8  -2   6        1.30        1.61      1.52 o 
  -7  -2   6        7.35        8.07      2.73 o 
  -6  -2   6       31.84       27.97      3.03 o 
  -5  -2   6      377.49      375.87     10.72 o 
  -4  -2   6     1109.83     1192.70     24.29 o 
  -3  -2   6     1086.69     1056.66     27.01 o 
  -2  -2   6      195.54      201.96      6.80 o 
  -1  -2   6      163.91      154.70      5.55 o 
   0  -2   6      827.37      909.47     19.84 o 
   1  -2   6       91.92       85.59      4.17 o 
   2  -2   6      138.61      129.54      4.65 o 
   3  -2   6       12.49        7.71      1.42 o 
   4  -2   6      252.12      242.40      8.82 o 
   5  -2   6       71.18       73.14      3.63 o 
   7  -2   6       13.75        5.45      8.34 o 
   8  -2   6       13.35       10.91     11.23 o 
 -13  -1   6       20.79       24.06     17.00 o 
 -12  -1   6        7.89        9.94     13.15 o 
 -11  -1   6        0.60       -0.55      3.21 o 
 -10  -1   6       17.87       25.30      3.21 o 
  -9  -1   6      109.89      115.62      7.22 o 
  -8  -1   6      434.70      437.64     23.33 o 
  -7  -1   6      189.56      188.21      7.06 o 
  -6  -1   6      650.75      666.96     15.56 o 
  -5  -1   6       47.74       50.49      2.98 o 
  -4  -1   6      938.83     1042.97     21.03 o 
  -3  -1   6      183.66      183.36      5.25 o 
  -2  -1   6      140.52      135.70      4.12 o 
  -1  -1   6     2392.00     2437.87     48.86 o 
   0  -1   6      119.32      100.32      3.96 o 
   1  -1   6      200.02      199.64      6.01 o 
   2  -1   6       15.96       15.69      1.74 o 
   3  -1   6      209.27      211.21     15.72 o 
   4  -1   6       16.07       14.02      2.74 o 
   5  -1   6      109.11      112.43      5.61 o 
   6  -1   6       49.57       50.41      3.18 o 
   7  -1   6       45.10       22.13     12.51 o 
   8  -1   6       34.27       21.81     12.51 o 
 -13   0   6        1.81        1.92     13.15 o 
 -12   0   6        9.05        5.13     12.51 o 
 -11   0   6       14.43       16.36     12.19 o 
 -10   0   6        1.84        0.99      2.41 o 
  -9   0   6      166.79      182.80      6.60 o 
  -8   0   6       39.39       42.37      2.99 o 
  -7   0   6       10.90       12.37      2.83 o 
  -6   0   6       15.12       24.97      2.12 o 
  -5   0   6      136.34      151.80      4.88 o 
  -4   0   6     1945.16     2087.08     38.39 o 
  -3   0   6      756.10      747.15     15.21 o 
  -2   0   6      155.80      159.71      4.62 o 
  -1   0   6        0.86        0.32      0.64 o 
   0   0   6     1812.29     1921.21     35.22 o 
   1   0   6      190.78      163.86      9.14 o 
   2   0   6      114.71      109.39      4.33 o 
   3   0   6      115.16      106.74      4.42 o 
   4   0   6       38.18       39.34      2.83 o 
   5   0   6      150.58      156.16     11.87 o 
   6   0   6       26.14       29.35      2.53 o 
   7   0   6        6.11       10.29      3.53 o 
   8   0   6        8.45       12.51     10.26 o 
 -13   1   6       20.84       17.00     14.43 o 
 -12   1   6        7.79        2.57     10.91 o 
 -11   1   6        0.62        1.92      9.62 o 
 -10   1   6       17.89       21.81     10.91 o 
  -9   1   6      109.53      112.12      6.52 o 
  -8   1   6      435.18      443.27     10.48 o 
  -7   1   6      189.26      183.11      5.53 o 
  -6   1   6      651.50      658.45     13.90 o 
  -5   1   6       47.10       41.47      2.16 o 
  -4   1   6      939.38     1023.09     20.16 o 
  -3   1   6      183.89      185.59      5.08 o 
  -2   1   6      140.61      133.06      4.13 o 
  -1   1   6     2395.45     2400.14     43.99 o 
   0   1   6      118.35      102.70      3.74 o 
   1   1   6      200.19      188.91      5.69 o 
   2   1   6       15.84       16.61      3.16 o 
   3   1   6      209.25      206.11      6.80 o 
   4   1   6       15.85       12.26      1.86 o 
   5   1   6      108.40      110.40      4.76 o 
   6   1   6       49.79       51.25      5.91 o 
   7   1   6       45.09       50.95      3.33 o 
   8   1   6       34.36       43.42      4.36 o 
 -13   2   6        0.81        2.57     10.91 o 
 -12   2   6        6.66        5.45     10.58 o 
 -11   2   6       85.89       91.09     17.00 o 
 -10   2   6       12.83       11.23      8.66 o 
  -9   2   6      345.98      347.05     27.58 o 
  -8   2   6        1.27        2.36      1.26 o 
  -7   2   6        7.41        8.37      1.13 o 
  -6   2   6       31.88       33.62      1.97 o 
  -5   2   6      377.40      388.02      8.73 o 
  -4   2   6     1113.43     1174.14     22.62 o 
  -3   2   6     1087.16     1054.91     20.70 o 
  -2   2   6      196.42      200.79      5.62 o 
  -1   2   6      163.50      156.67      4.80 o 
   0   2   6      827.69      869.17     16.32 o 
   1   2   6       92.24       86.22      6.32 o 
   2   2   6      138.38      126.23     10.31 o 
   3   2   6       12.55       12.88      1.90 o 
   4   2   6      250.67      227.90     14.78 o 
   5   2   6       71.71       67.72      3.74 o 
   6   2   6       50.66       53.02      3.33 o 
   7   2   6       13.73       11.85      2.57 o 
   8   2   6       13.31       15.42      2.27 o 
 -12   3   6       30.71       42.98     14.43 o 
 -11   3   6       14.26       14.11      9.30 o 
 -10   3   6       30.25       36.57     10.58 o 
  -9   3   6       44.50       46.83     10.91 o 
  -8   3   6      210.23      216.18     19.24 o 
  -7   3   6      203.36      193.09     17.32 o 
  -6   3   6      235.82      232.08      5.82 o 
  -5   3   6       44.63       41.73      2.28 o 
  -4   3   6      128.55      141.11      4.38 o 
  -3   3   6       93.15      106.42      9.81 o 
  -2   3   6      326.76      319.95      7.93 o 
  -1   3   6      279.13      299.68      7.73 o 
   0   3   6      241.43      256.05     14.31 o 
   1   3   6       95.79      101.17      4.14 o 
   2   3   6       40.12       35.40      2.71 o 
   3   3   6       72.45       66.66      3.74 o 
   4   3   6       88.09       87.82      5.93 o 
   5   3   6      198.10      198.81     10.58 o 
   6   3   6        6.88        7.39      1.69 o 
   7   3   6       37.60       32.36      2.92 o 
   8   3   6        9.12       17.08      3.05 o 
 -12   4   6        1.11        4.49      8.66 o 
 -11   4   6       76.98       86.79      8.34 o 
 -10   4   6       55.50       54.70      5.50 o 
  -9   4   6      325.77      332.62     26.30 o 
  -8   4   6       92.99       90.13     13.15 o 
  -7   4   6        6.74        5.45      4.81 o 
  -6   4   6       24.63       26.45      2.42 o 
  -5   4   6      205.26      193.87      5.28 o 
  -4   4   6      112.22      110.32      3.88 o 
  -3   4   6      294.02      272.70      7.10 o 
  -2   4   6       45.90       47.33      2.76 o 
  -1   4   6      112.40      111.56      4.90 o 
   0   4   6      174.90      180.57      5.71 o 
   1   4   6       49.48       47.38      3.46 o 
   2   4   6      143.58      148.13      6.52 o 
   3   4   6      129.17      122.91      5.33 o 
   4   4   6      227.18      228.95     15.56 o 
   5   4   6        1.99        0.48      1.13 o 
   6   4   6       31.73       30.59      2.83 o 
   7   4   6       10.32       12.90      2.27 o 
 -11   5   6       29.56       29.80      4.69 o 
 -10   5   6       50.05       49.72      5.48 o 
  -9   5   6       15.63       20.55      4.33 o 
  -8   5   6       22.54       22.45      8.02 o 
  -7   5   6       46.48       49.40     10.26 o 
  -6   5   6       28.07       28.87      8.02 o 
  -5   5   6        1.72        2.39      1.76 o 
  -4   5   6       49.82       53.15      2.61 o 
  -3   5   6      463.47      444.27     12.09 o 
  -2   5   6      399.31      379.95      9.33 o 
  -1   5   6       68.34       65.13      3.20 o 
   0   5   6       60.07       52.95      3.02 o 
   1   5   6        5.33        3.75      1.41 o 
   2   5   6       73.85       71.31      3.80 o 
   3   5   6       39.30       32.18      4.71 o 
   4   5   6       68.49       69.49      4.65 o 
   5   5   6      150.12      168.79      6.80 o 
   6   5   6       18.86       26.83      3.21 o 
 -10   6   6       47.91       54.45     11.87 o 
  -9   6   6      124.27      108.62      8.66 o 
  -8   6   6      116.23      110.66     15.40 o 
  -7   6   6       14.05       13.15      7.06 o 
  -5   6   6       22.90       14.75      6.74 o 
  -4   6   6        6.24        4.44      3.37 o 
  -3   6   6       13.90       18.12      2.99 o 
  -2   6   6        7.69        6.83      1.41 o 
  -1   6   6      126.40      120.50      4.73 o 
   0   6   6       29.32       33.49      2.69 o 
   1   6   6       19.80       21.00      2.29 o 
   2   6   6       18.54       19.92      2.41 o 
   3   6   6      157.39      178.87      8.59 o 
   4   6   6       27.79       29.98      3.06 o 
   5   6   6        6.32        7.78      2.15 o 
  -8   7   6        1.59        2.89      6.09 o 
  -7   7   6       16.80        8.34      6.74 o 
  -6   7   6       11.23        4.81      5.77 o 
  -5   7   6       12.09       12.51      7.38 o 
  -4   7   6       50.95       57.73     11.23 o 
  -3   7   6      335.92      303.14     10.93 o 
  -2   7   6      205.12      185.87      6.21 o 
  -1   7   6      115.68      112.97      5.65 o 
   0   7   6        5.45        4.92      1.63 o 
   1   7   6        3.85        1.56      1.33 o 
   2   7   6       38.76       48.66      3.58 o 
   3   7   6       25.27       22.59      4.19 o 
  -5   8   6        0.27        1.92      5.77 o 
  -4   8   6        1.06       -0.64      5.45 o 
  -3   8   6       11.52       17.32      8.66 o 
  -2   8   6        9.76        5.31      2.41 o 
  -1   8   6       33.59       31.86      3.88 o 
   0   8   6        4.28        3.79      1.65 o 
   1   8   6        2.89        0.21      1.34 o 
  -4  -8   7        5.58        2.57      2.72 o 
  -3  -8   7       48.18       45.70      5.78 o 
  -2  -8   7       69.42       68.78      6.34 o 
  -1  -8   7        2.07        4.81      3.53 o 
  -8  -7   7        0.83        0.13      2.60 o 
  -7  -7   7        3.02       15.08      5.45 o 
  -6  -7   7       15.04       11.39      3.86 o 
  -5  -7   7        9.44        8.16      3.15 o 
  -4  -7   7       87.44       83.82      7.37 o 
  -3  -7   7       32.46       30.21      4.65 o 
  -2  -7   7       42.89       41.00      4.75 o 
  -1  -7   7       34.28       35.42      4.15 o 
   0  -7   7       27.62       48.43      6.41 o 
 -10  -6   7        4.28        4.79      3.85 o 
  -9  -6   7       24.79       20.48     11.23 o 
  -8  -6   7       33.60       22.45      8.18 o 
  -7  -6   7       90.07       90.40      7.93 o 
  -6  -6   7       13.67       12.16      4.49 o 
  -5  -6   7       13.25       11.57      3.51 o 
  -4  -6   7        4.66        3.76      2.89 o 
  -3  -6   7      101.66       94.50      7.54 o 
  -2  -6   7      191.74      200.85      9.18 o 
  -1  -6   7        4.61        1.92      1.59 o 
   0  -6   7       18.06       18.76      2.72 o 
   1  -6   7       11.19       10.91      3.21 o 
   4  -6   7        1.89        1.60      9.94 o 
 -11  -5   7       37.75       42.75      8.50 o 
 -10  -5   7       18.05       13.39      3.93 o 
  -9  -5   7       23.85       22.44      4.61 o 
  -8  -5   7       12.63        5.26      3.37 o 
  -7  -5   7        4.55        5.19      2.60 o 
  -6  -5   7       19.61       17.10      3.78 o 
  -5  -5   7      103.64       92.38      7.70 o 
  -4  -5   7      210.91      205.04      9.74 o 
  -3  -5   7       14.56       17.79      3.18 o 
  -2  -5   7       56.65       64.94      4.87 o 
  -1  -5   7      168.24      172.03      9.46 o 
   0  -5   7       61.36       60.64      4.19 o 
   1  -5   7       53.40       47.32      3.51 o 
   2  -5   7       50.00       52.28      5.13 o 
   4  -5   7        6.75        5.13      8.98 o 
   5  -5   7       18.55       -1.28      8.34 o 
 -12  -4   7       19.48       18.81      4.33 o 
 -11  -4   7       20.68       27.55      4.56 o 
 -10  -4   7       24.45       18.32      4.04 o 
  -9  -4   7      307.71      280.53     12.83 o 
  -8  -4   7      101.64       92.03      7.16 o 
  -7  -4   7       69.03       72.64      6.41 o 
  -6  -4   7       64.16       64.56      7.54 o 
  -5  -4   7       20.42       16.39      3.18 o 
  -4  -4   7       16.87       18.42      5.77 o 
  -3  -4   7       77.01       74.14      5.10 o 
  -2  -4   7      262.15      249.30     11.39 o 
  -1  -4   7       92.80       96.82      5.10 o 
   0  -4   7       62.95       63.06      3.86 o 
   1  -4   7       28.17       33.84      2.72 o 
   2  -4   7       13.42       13.76      1.92 o 
   3  -4   7      137.85      138.30      5.44 o 
   4  -4   7        0.43        0.32      6.09 o 
   5  -4   7       52.79       22.45     12.83 o 
   6  -4   7        2.10       -0.64      6.74 o 
 -12  -3   7       13.98       10.59      5.77 o 
 -11  -3   7       56.85       70.77      6.91 o 
 -10  -3   7        9.03        6.51      2.50 o 
  -9  -3   7       50.97       53.72      5.07 o 
  -8  -3   7       60.17       61.63      5.20 o 
  -7  -3   7       73.04       69.30      6.12 o 
  -6  -3   7      122.54      110.65      6.58 o 
  -5  -3   7      502.39      509.68     15.52 o 
  -4  -3   7      168.80      167.19      7.37 o 
  -3  -3   7       78.24       72.09      6.41 o 
  -2  -3   7      175.73      192.54      7.26 o 
  -1  -3   7      213.70      224.53      7.71 o 
   0  -3   7       53.67       50.02      3.28 o 
   1  -3   7      239.69      220.70     11.07 o 
   2  -3   7      111.46      111.66      4.65 o 
   3  -3   7       78.02       76.33      3.84 o 
   4  -3   7        1.62        2.50      1.33 o 
   6  -3   7       60.89       19.57     12.19 o 
   7  -3   7        4.84        4.49      9.30 o 
 -13  -2   7        0.34        5.77     14.11 o 
 -12  -2   7       18.42       17.96      5.90 o 
 -11  -2   7       43.29       42.66      4.52 o 
 -10  -2   7       27.24       26.81      3.69 o 
  -9  -2   7     1127.17     1161.14     29.02 o 
  -8  -2   7      234.23      241.30      9.28 o 
  -7  -2   7       48.70       49.88      4.65 o 
  -6  -2   7      101.52       98.56      5.07 o 
  -5  -2   7       18.90       19.27      2.24 o 
  -4  -2   7       49.29       46.28      2.84 o 
  -3  -2   7       71.84       65.05      4.33 o 
  -2  -2   7      253.24      252.12     11.07 o 
  -1  -2   7      359.55      360.43     10.58 o 
   0  -2   7      327.76      313.02      8.96 o 
   1  -2   7       41.88       37.09      2.60 o 
   2  -2   7        0.64        0.47      0.96 o 
   3  -2   7      547.19      550.53     13.48 o 
   4  -2   7        1.37        0.05      1.19 o 
   5  -2   7      152.29      170.02      6.12 o 
   6  -2   7        4.21       -1.60      6.41 o 
   7  -2   7       35.44       15.08     10.91 o 
 -13  -1   7       61.13       72.81     21.49 o 
 -12  -1   7       35.82       53.89     18.28 o 
 -11  -1   7       19.24       21.45      5.04 o 
 -10  -1   7      155.11      152.62      7.00 o 
  -9  -1   7       11.01       12.85      2.47 o 
  -8  -1   7       22.97       23.47      2.67 o 
  -7  -1   7       82.24       80.39      4.56 o 
  -6  -1   7      286.25      288.90      9.09 o 
  -5  -1   7      430.70      452.91     10.90 o 
  -4  -1   7      133.46      151.00      4.92 o 
  -3  -1   7      101.56       96.26      3.63 o 
  -2  -1   7      282.20      286.06      7.25 o 
  -1  -1   7       26.83       23.44      2.08 o 
   0  -1   7       28.97       26.87      2.15 o 
   1  -1   7      423.70      421.95     10.77 o 
   2  -1   7      295.57      296.56      8.38 o 
   3  -1   7       45.72       45.30      4.49 o 
   4  -1   7       17.08       11.35      3.52 o 
   5  -1   7       78.55       84.46      4.19 o 
   6  -1   7       24.98       18.54      8.02 o 
   7  -1   7       17.92        7.38      8.34 o 
   8  -1   7       21.29       20.85     12.51 o 
 -13   0   7        2.15       -3.85     10.58 o 
 -12   0   7        4.14        7.38     11.23 o 
 -11   0   7        5.78        9.30     10.91 o 
 -10   0   7       19.17       20.33      3.88 o 
  -9   0   7     1597.51     1696.57     47.07 o 
  -8   0   7      240.09      243.29      7.58 o 
  -7   0   7       70.80       67.97      3.50 o 
  -6   0   7       80.90       91.47      7.24 o 
  -5   0   7       10.62       10.73      1.48 o 
  -4   0   7        9.55        5.75      1.74 o 
  -3   0   7        4.82        4.24      1.01 o 
  -2   0   7       13.32       10.91      1.33 o 
  -1   0   7      353.98      391.05      9.19 o 
   0   0   7      377.07      389.58     10.20 o 
   1   0   7        0.57       -0.12      0.96 o 
   2   0   7        0.04       -0.52      1.08 o 
   3   0   7     1068.63     1031.53     23.13 o 
   4   0   7        0.28        0.54      1.20 o 
   5   0   7      324.48      329.05      9.64 o 
   6   0   7        1.87        3.53      1.55 o 
   7   0   7       25.13       38.85      8.66 o 
   8   0   7        4.36       21.81     12.19 o 
 -13   1   7       61.25       86.92     19.57 o 
 -12   1   7       35.88       36.57     14.11 o 
 -11   1   7       19.00       13.79     10.91 o 
 -10   1   7      155.64      154.28     19.24 o 
  -9   1   7       10.92       15.41      2.73 o 
  -8   1   7       22.86       21.88      2.28 o 
  -7   1   7       82.14       78.06      3.40 o 
  -6   1   7      286.57      263.73      7.15 o 
  -5   1   7      429.87      431.76      9.98 o 
  -4   1   7      131.90      137.99      4.47 o 
  -3   1   7      101.24       94.66      3.52 o 
  -2   1   7      282.28      284.69      7.82 o 
  -1   1   7       26.53       27.47      2.00 o 
   0   1   7       28.91       26.05      2.13 o 
   1   1   7      424.00      409.19     18.76 o 
   2   1   7      295.97      281.78      8.62 o 
   3   1   7       45.51       39.32      7.75 o 
   4   1   7       17.13       18.46      2.54 o 
   5   1   7       78.69       78.26      4.31 o 
   6   1   7       24.84       28.88      3.56 o 
   7   1   7       18.02       20.82      2.55 o 
   8   1   7       21.28       21.81      3.85 o 
 -13   2   7        0.32        3.85     10.26 o 
 -12   2   7       18.37       24.38     12.19 o 
 -11   2   7       43.24       44.58     12.51 o 
 -10   2   7       27.65       31.11     10.91 o 
  -9   2   7     1129.16     1143.14     62.55 o 
  -8   2   7      235.01      249.15      9.21 o 
  -7   2   7       48.69       52.50      2.61 o 
  -6   2   7      101.65       98.68      3.75 o 
  -5   2   7       18.84       17.90      2.13 o 
  -4   2   7       48.99       47.76      2.79 o 
  -3   2   7       71.10       65.45      3.05 o 
  -2   2   7      250.93      245.36      6.76 o 
  -1   2   7      360.33      359.36      8.92 o 
   0   2   7      328.53      317.96     11.44 o 
   1   2   7       41.85       38.50      2.60 o 
   2   2   7        0.64        2.93      1.27 o 
   3   2   7      548.37      533.17     13.83 o 
   4   2   7        1.31        0.03      1.23 o 
   5   2   7      152.71      163.89      6.46 o 
   6   2   7        4.17        5.09      1.69 o 
   7   2   7       35.28       43.04      7.06 o 
 -12   3   7       14.01        7.06      9.30 o 
 -11   3   7       56.64       79.55     15.08 o 
 -10   3   7        9.23        5.13      7.06 o 
  -9   3   7       50.95       58.38     11.87 o 
  -8   3   7       60.09       51.32      9.94 o 
  -7   3   7       73.43       67.77      3.05 o 
  -6   3   7      123.39      120.41      4.19 o 
  -5   3   7      503.28      511.31     11.35 o 
  -4   3   7      167.30      153.69      4.98 o 
  -3   3   7       78.53       76.99      3.86 o 
  -2   3   7      175.88      173.84      5.66 o 
  -1   3   7      213.21      210.99      6.64 o 
   0   3   7       53.35       56.74      3.13 o 
   1   3   7      240.52      228.96      6.99 o 
   2   3   7      111.89      109.02      4.72 o 
   3   3   7       78.05       80.65      4.19 o 
   4   3   7        1.64        4.12      1.54 o 
   5   3   7       50.83       57.14      3.63 o 
   6   3   7       60.76       62.83      3.96 o 
   7   3   7        4.85        6.00      1.92 o 
 -12   4   7       19.50       19.57     11.23 o 
 -11   4   7       20.70       22.45     10.26 o 
 -10   4   7       24.55       29.19     10.26 o 
  -9   4   7      309.19      291.24     25.34 o 
  -8   4   7      102.64       99.75     13.47 o 
  -7   4   7       68.67       72.17     11.55 o 
  -6   4   7       64.44       70.54      3.05 o 
  -5   4   7       20.37       22.15      2.72 o 
  -4   4   7       16.87       16.41      1.82 o 
  -3   4   7       76.49       72.29      3.50 o 
  -2   4   7      260.85      238.49      6.96 o 
  -1   4   7       93.72       96.46      4.13 o 
   0   4   7       63.46       64.16      4.46 o 
   1   4   7       28.27       29.98      2.59 o 
   2   4   7       13.55       11.18      1.96 o 
   3   4   7      138.45      138.38      7.06 o 
   4   4   7        0.47        0.15      1.23 o 
   5   4   7       52.81       57.52      3.96 o 
   6   4   7        2.11        3.29      1.69 o 
 -11   5   7       37.86       58.38     14.11 o 
 -10   5   7       17.84       20.53      9.30 o 
  -9   5   7       23.97       20.21      8.34 o 
  -8   5   7       12.63       17.64      7.70 o 
  -7   5   7        4.68        7.70      5.77 o 
  -6   5   7       19.58       14.75      6.74 o 
  -5   5   7      104.43      110.78      5.31 o 
  -4   5   7      210.32      204.56     14.57 o 
  -3   5   7       14.44       14.64      1.74 o 
  -2   5   7       56.64       54.72      3.10 o 
  -1   5   7      168.44      172.62      5.84 o 
   0   5   7       61.35       64.69      4.44 o 
   1   5   7       54.02       51.66      3.24 o 
   2   5   7       50.07       54.50      3.47 o 
   3   5   7       33.35       32.33      2.95 o 
   4   5   7        6.73        4.30      1.69 o 
   5   5   7       18.58       15.72      2.49 o 
 -10   6   7        4.22        7.70      7.70 o 
  -9   6   7       25.09       19.24      9.30 o 
  -8   6   7       33.99       42.02     10.91 o 
  -7   6   7       90.10       82.11     13.47 o 
  -6   6   7       13.85       17.64      7.70 o 
  -5   6   7       13.21       10.26      6.09 o 
  -4   6   7        4.55        3.42      2.57 o 
  -3   6   7      101.45       94.78      4.65 o 
  -2   6   7      191.23      189.75      6.31 o 
  -1   6   7        4.72        6.63      1.53 o 
   0   6   7       18.23       20.18      2.29 o 
   1   6   7       11.18       11.69      1.98 o 
   2   6   7       23.81       24.11      2.72 o 
   3   6   7       24.52       25.04      2.83 o 
   4   6   7        1.81        2.73      1.59 o 
  -8   7   7        0.82        0.96      5.77 o 
  -7   7   7        3.08       15.72      7.70 o 
  -6   7   7       15.09       16.04      8.02 o 
  -5   7   7        9.59        7.06      6.41 o 
  -4   7   7       87.84       89.89      6.25 o 
  -3   7   7       32.40       31.59      3.54 o 
  -2   7   7       42.81       42.86      3.75 o 
  -1   7   7       34.48       37.89      2.94 o 
   0   7   7       27.80       39.36      6.60 o 
   1   7   7        0.24        0.46      1.34 o 
   2   7   7       21.52       30.19      7.54 o 
  -4   8   7        5.51        0.96      6.09 o 
  -3   8   7       48.35       46.14      6.25 o 
  -2   8   7       69.43       67.99      9.94 o 
  -1   8   7        2.06        5.68      2.67 o 
  -7  -7   8       44.40       33.85      5.90 o 
  -6  -7   8        4.17        4.33      2.95 o 
  -5  -7   8       19.65       18.29      4.31 o 
  -4  -7   8       22.92       32.99      4.87 o 
  -3  -7   8      141.42      147.55     16.36 o 
  -2  -7   8       65.62       63.79      5.67 o 
  -1  -7   8        4.97        3.53      3.21 o 
   0  -7   8        3.69        2.89      2.89 o 
  -9  -6   8       33.78       31.09      5.62 o 
  -8  -6   8       28.49       26.55      4.99 o 
  -7  -6   8       48.28       41.78      5.75 o 
  -6  -6   8       24.16       28.39      4.87 o 
  -5  -6   8       25.93       35.85      4.97 o 
  -4  -6   8       56.48       56.77     14.27 o 
  -3  -6   8       44.52       40.01      4.54 o 
  -2  -6   8       39.31       44.51      4.52 o 
  -1  -6   8        1.70        1.77      1.69 o 
   0  -6   8       68.08       69.90      4.84 o 
   1  -6   8        1.07        0.64      1.92 o 
   3  -6   8       28.41        8.98     10.91 o 
 -11  -5   8       17.43       19.55      4.65 o 
 -10  -5   8       33.02       34.80      5.70 o 
  -9  -5   8       32.97       26.20      4.85 o 
  -8  -5   8       44.32       48.13      5.88 o 
  -7  -5   8       40.73       35.88      4.97 o 
  -6  -5   8       16.31       15.92      7.38 o 
  -5  -5   8       80.10       88.51      6.69 o 
  -4  -5   8       56.67       54.50      5.10 o 
  -3  -5   8      407.12      390.67     13.61 o 
  -2  -5   8       69.09       64.20      4.87 o 
  -1  -5   8       55.63       65.20      4.54 o 
   0  -5   8        3.42        3.70      1.92 o 
   1  -5   8       62.44       62.28      4.08 o 
   2  -5   8       14.72       15.08      3.21 o 
   3  -5   8        3.01        5.45      9.30 o 
   4  -5   8       21.74        1.60      9.30 o 
 -12  -4   8       14.80       18.86      5.13 o 
 -11  -4   8       23.77       29.79      7.54 o 
 -10  -4   8        8.94        4.81      2.61 o 
  -9  -4   8       68.25       69.11      6.53 o 
  -8  -4   8        2.83        3.96      2.23 o 
  -7  -4   8       82.84       83.55      6.66 o 
  -6  -4   8       83.54       91.70      6.57 o 
  -5  -4   8       19.76       19.55      3.28 o 
  -4  -4   8       73.17       82.47      5.55 o 
  -3  -4   8       43.48       40.41      3.96 o 
  -2  -4   8      253.24      242.43     17.80 o 
  -1  -4   8       30.35       31.88      3.06 o 
   0  -4   8      126.55      140.27      5.90 o 
   1  -4   8       67.88       66.66      3.96 o 
   2  -4   8       64.36       66.34      3.74 o 
   3  -4   8       48.58       52.27     15.88 o 
   4  -4   8       43.28       15.08     11.23 o 
   5  -4   8       34.07        7.06     10.91 o 
 -12  -3   8        2.33       -0.79      3.68 o 
 -11  -3   8       16.51       15.89      3.54 o 
 -10  -3   8       79.59       86.94      6.40 o 
  -9  -3   8       32.10       29.32      4.31 o 
  -8  -3   8       67.63       69.47      7.86 o 
  -7  -3   8       41.56       38.94      4.29 o 
  -6  -3   8       14.88       17.71      3.15 o 
  -5  -3   8      415.10      432.17     13.81 o 
  -4  -3   8       25.17       23.40      3.06 o 
  -3  -3   8      950.56      970.05     23.24 o 
  -2  -3   8       10.47       10.21      1.92 o 
  -1  -3   8      234.39      229.82      7.94 o 
   0  -3   8       10.43       11.09      1.81 o 
   1  -3   8       56.44       50.98      3.28 o 
   2  -3   8       80.00       78.20      5.61 o 
   3  -3   8      104.39      106.80      5.61 o 
   4  -3   8       78.47       86.58      4.29 o 
   5  -3   8        7.68        2.89      7.70 o 
   6  -3   8       10.28        2.25      8.98 o 
 -13  -2   8       41.35       44.58     18.28 o 
 -12  -2   8       25.00       30.84      6.44 o 
 -11  -2   8       11.96       11.24      2.82 o 
 -10  -2   8        4.01        2.51      1.81 o 
  -9  -2   8      150.43      150.88      7.26 o 
  -8  -2   8       60.28       61.88      4.60 o 
  -7  -2   8      132.03      132.83      8.76 o 
  -6  -2   8      211.33      209.31      7.34 o 
  -5  -2   8       55.17       51.17      3.27 o 
  -4  -2   8       30.22       27.73      2.83 o 
  -3  -2   8       25.63       18.12      2.27 o 
  -2  -2   8      333.44      326.39     20.69 o 
  -1  -2   8      282.46      261.21      8.28 o 
   0  -2   8      231.17      224.24     10.75 o 
   1  -2   8      183.54      175.15      6.23 o 
   2  -2   8      322.43      302.95     10.58 o 
   3  -2   8       42.89       52.38      3.28 o 
   4  -2   8       27.38       29.27      7.58 o 
   5  -2   8       26.42       24.82      6.25 o 
 -13  -1   8        0.68       -1.60     11.55 o 
 -12  -1   8        2.62       -3.85      9.94 o 
 -11  -1   8       59.26       71.57      7.55 o 
 -10  -1   8      122.96      146.30      6.79 o 
  -9  -1   8       32.92       34.57      3.35 o 
  -8  -1   8      128.51      127.23      5.74 o 
  -7  -1   8      114.36      109.79      5.57 o 
  -6  -1   8        3.34        4.01      1.37 o 
  -5  -1   8      180.68      176.64      5.85 o 
  -4  -1   8       74.31       71.47      3.30 o 
  -3  -1   8      333.62      309.32      8.36 o 
  -2  -1   8        1.28       -0.34      0.73 o 
  -1  -1   8      171.83      159.84      5.88 o 
   0  -1   8        2.58        2.16      1.23 o 
   1  -1   8       20.72       19.56      3.70 o 
   2  -1   8      188.79      173.81      6.23 o 
   3  -1   8      382.70      382.21     17.16 o 
   4  -1   8       28.83       31.62      5.70 o 
   5  -1   8        0.54        1.17      1.50 o 
   6  -1   8       11.94       12.05      3.04 o 
   7  -1   8        1.39        5.13      8.66 o 
 -13   0   8       88.74      103.60     21.49 o 
 -12   0   8       32.87       34.96     13.79 o 
 -11   0   8       87.07       85.96     17.00 o 
 -10   0   8       14.83       19.43      3.83 o 
  -9   0   8      191.22      193.75      6.79 o 
  -8   0   8      103.03       98.58      7.08 o 
  -7   0   8       71.85       63.32      3.40 o 
  -6   0   8      142.84      140.29      5.05 o 
  -5   0   8       60.29       47.69      3.73 o 
  -4   0   8        0.66        1.35      0.86 o 
  -3   0   8        8.91        8.89      1.39 o 
  -2   0   8      157.03      141.84      4.73 o 
  -1   0   8      492.78      468.74     12.35 o 
   0   0   8      143.13      130.41      5.10 o 
   1   0   8      138.72      134.44      5.33 o 
   2   0   8      498.65      459.05     13.63 o 
   3   0   8       22.46       29.00      4.65 o 
   4   0   8        0.31        1.25      1.33 o 
   5   0   8       80.19       92.22      4.76 o 
   6   0   8       49.93       67.63      4.19 o 
   7   0   8       33.90       45.25     12.35 o 
 -13   1   8        0.67        1.28      9.94 o 
 -12   1   8        2.61       -3.85      7.06 o 
 -11   1   8       59.39       70.24     15.08 o 
 -10   1   8      123.01      119.00     17.32 o 
  -9   1   8       32.96       36.33      2.45 o 
  -8   1   8      128.66      124.24      4.96 o 
  -7   1   8      114.51      102.65      4.14 o 
  -6   1   8        3.42        3.38      1.09 o 
  -5   1   8      179.55      169.18      5.33 o 
  -4   1   8       74.96       69.57      3.33 o 
  -3   1   8      330.61      312.30      7.99 o 
  -2   1   8        1.20        0.64      1.06 o 
  -1   1   8      171.61      156.07      5.27 o 
   0   1   8        2.57        0.45      1.04 o 
   1   1   8       20.58       18.64      3.71 o 
   2   1   8      189.17      175.13      6.46 o 
   3   1   8      383.57      374.18     18.28 o 
   4   1   8       28.48       28.04      2.72 o 
   5   1   8        0.57        1.58      1.46 o 
   6   1   8       11.92       15.56      4.17 o 
   7   1   8        1.39        5.45      2.89 o 
 -13   2   8       41.55       59.98     16.68 o 
 -12   2   8       25.21       19.24     10.91 o 
 -11   2   8       12.07       18.60      9.30 o 
 -10   2   8        4.00        5.45      6.41 o 
  -9   2   8      149.74      165.51     17.64 o 
  -8   2   8       60.82       66.73      3.15 o 
  -7   2   8      131.75      130.06      4.57 o 
  -6   2   8      211.32      208.06      6.15 o 
  -5   2   8       55.38       49.27      3.35 o 
  -4   2   8       30.03       29.19      2.15 o 
  -3   2   8       25.43       22.68      2.13 o 
  -2   2   8      333.30      320.84      8.45 o 
  -1   2   8      284.11      264.63      7.48 o 
   0   2   8      230.79      221.35      6.78 o 
   1   2   8      183.87      164.93      6.02 o 
   2   2   8      323.30      310.16      9.53 o 
   3   2   8       42.95       49.27      7.38 o 
   4   2   8       27.25       28.25      2.83 o 
   5   2   8       26.47       36.41      3.18 o 
   6   2   8       34.23       44.29      3.51 o 
 -12   3   8        2.36        0.96      7.70 o 
 -11   3   8       16.58       17.32      8.98 o 
 -10   3   8       79.73       77.30     13.79 o 
  -9   3   8       32.11       34.00      9.30 o 
  -8   3   8       67.74       59.98     10.91 o 
  -7   3   8       41.67       41.82      2.58 o 
  -6   3   8       15.01       17.72      1.95 o 
  -5   3   8      415.08      426.04     10.20 o 
  -4   3   8       25.61       26.38      2.23 o 
  -3   3   8      948.81      921.75     19.49 o 
  -2   3   8       10.16       12.27      1.88 o 
  -1   3   8      234.66      230.87      7.06 o 
   0   3   8       10.36       11.79      2.14 o 
   1   3   8       56.06       53.91      3.34 o 
   2   3   8       80.55       77.11      4.31 o 
   3   3   8      105.36      104.24      5.10 o 
   4   3   8       78.29       84.33      5.93 o 
   5   3   8        7.56        5.77      1.92 o 
   6   3   8       10.28       10.86      2.27 o 
 -12   4   8       15.01       17.32     10.91 o 
 -11   4   8       23.64       29.51     10.91 o 
 -10   4   8        8.94        6.09      7.06 o 
  -9   4   8       67.93       72.49     12.83 o 
  -8   4   8        2.76        7.70      5.77 o 
  -7   4   8       82.77       90.45     12.51 o 
  -6   4   8       83.79       85.27      3.68 o 
  -5   4   8       19.76       21.17      2.04 o 
  -4   4   8       73.02       70.55      5.22 o 
  -3   4   8       43.26       42.55      2.87 o 
  -2   4   8      254.07      247.20      7.39 o 
  -1   4   8       31.04       30.84      2.63 o 
   0   4   8      126.50      119.00      5.09 o 
   1   4   8       68.51       62.90      5.21 o 
   2   4   8       64.68       58.23      4.81 o 
   3   4   8       48.59       52.40      4.49 o 
   4   4   8       43.46       48.80      3.74 o 
   5   4   8       33.89       34.92      3.28 o 
 -11   5   8       17.39       18.60      9.94 o 
 -10   5   8       33.20       34.64     10.58 o 
  -9   5   8       33.18       48.11     11.23 o 
  -8   5   8       44.48       41.70     10.58 o 
  -7   5   8       40.76       32.07      9.30 o 
  -6   5   8       16.18       19.57      7.38 o 
  -5   5   8       80.45       81.75      3.68 o 
  -4   5   8       55.78       57.77      3.14 o 
  -3   5   8      407.23      395.18     10.05 o 
  -2   5   8       68.60       64.37      3.54 o 
  -1   5   8       55.89       58.02      3.52 o 
   0   5   8        3.39        3.88      1.59 o 
   1   5   8       62.29       60.66      3.78 o 
   2   5   8       15.01       13.76      2.30 o 
   3   5   8        3.15        2.41      1.59 o 
   4   5   8       21.81       23.43      3.37 o 
  -9   6   8       33.67       23.41      9.62 o 
  -8   6   8       28.20       20.53      8.98 o 
  -7   6   8       48.29       51.64     11.23 o 
  -6   6   8       24.30       23.41      8.66 o 
  -5   6   8       26.01       26.34      2.99 o 
  -4   6   8       56.54       52.03      4.11 o 
  -3   6   8       44.44       42.25      3.23 o 
  -2   6   8       39.74       39.69      2.93 o 
  -1   6   8        1.64       -0.06      1.17 o 
   0   6   8       68.08       74.23      4.19 o 
   1   6   8        1.10       -0.64      1.28 o 
   2   6   8        5.16        2.49      1.65 o 
   3   6   8       28.38       31.89      4.01 o 
  -7   7   8       44.33       47.47     12.19 o 
  -6   7   8        4.15        2.25      6.09 o 
  -5   7   8       19.53       20.85      8.34 o 
  -4   7   8       23.07       20.54      5.93 o 
  -3   7   8      141.42      144.59      7.56 o 
  -2   7   8       65.99       69.32      3.92 o 
  -1   7   8        5.01        4.91      1.75 o 
   0   7   8        3.67        2.50      1.91 o 
   1   7   8       36.35       42.40      3.59 o 
  -6  -7   9        6.43        4.94      3.06 o 
  -5  -7   9        7.24        5.57      3.06 o 
  -4  -7   9        5.01        2.57      3.53 o 
  -3  -7   9       25.32       25.64      5.93 o 
  -2  -7   9        6.66       10.39      3.53 o 
  -1  -7   9       55.78       61.90      7.70 o 
  -9  -6   9        5.81        3.33      2.85 o 
  -8  -6   9       24.48       22.71      4.75 o 
  -7  -6   9       46.21       50.40      6.07 o 
  -6  -6   9       28.33       27.75      4.76 o 
  -5  -6   9        3.17        3.01      2.37 o 
  -4  -6   9       27.43       27.57      4.19 o 
  -3  -6   9       15.57       18.28      3.40 o 
  -2  -6   9       23.96       28.12      3.61 o 
  -1  -6   9       13.16       12.05      2.49 o 
   0  -6   9       73.31       75.84      4.97 o 
   1  -6   9       50.19       67.36      6.41 o 
 -10  -5   9      107.80      106.70      8.62 o 
  -9  -5   9       46.02       46.17      5.98 o 
  -8  -5   9       53.97       61.56      6.46 o 
  -7  -5   9       87.69       78.64      8.18 o 
  -6  -5   9       23.03       25.87      5.61 o 
  -5  -5   9        1.96        5.00      2.23 o 
  -4  -5   9       29.58       29.76      3.96 o 
  -3  -5   9      158.17      164.39      8.05 o 
  -2  -5   9       14.08       15.92      4.65 o 
  -1  -5   9       55.83       57.54      4.42 o 
   0  -5   9       49.34       47.13      4.33 o 
   1  -5   9        2.24        2.61      1.92 o 
   2  -5   9       77.37       74.73      6.09 o 
   3  -5   9       40.13       11.87     12.19 o 
 -11  -4   9      168.79      158.10     10.00 o 
 -10  -4   9        4.13        3.12      2.46 o 
  -9  -4   9       69.08       56.00      5.93 o 
  -8  -4   9       56.09       62.56      5.98 o 
  -7  -4   9       32.73       34.02      4.38 o 
  -6  -4   9       11.22       14.06      4.33 o 
  -5  -4   9      167.61      175.68      8.38 o 
  -4  -4   9       26.11       28.01      3.63 o 
  -3  -4   9       20.93       28.92      3.40 o 
  -2  -4   9       52.15       44.91      3.86 o 
  -1  -4   9       43.16       40.05      3.51 o 
   0  -4   9       72.81       70.12      4.33 o 
   1  -4   9      143.20      134.22      6.01 o 
   2  -4   9       75.15       82.90      5.77 o 
   4  -4   9       27.29        3.85      9.30 o 
 -12  -3   9       32.83       42.08      5.24 o 
 -11  -3   9       39.22       37.48      4.93 o 
 -10  -3   9       49.80       43.64      4.92 o 
  -9  -3   9       56.99       53.32      5.24 o 
  -8  -3   9       70.43       66.18      5.62 o 
  -7  -3   9       15.78       17.53      3.18 o 
  -6  -3   9       54.12       54.58      5.13 o 
  -5  -3   9       12.82       13.98      2.60 o 
  -4  -3   9      251.98      259.03      9.53 o 
  -3  -3   9      806.96      829.17     22.61 o 
  -2  -3   9       96.62       96.51      5.10 o 
  -1  -3   9       63.67       70.68      4.08 o 
   0  -3   9       64.69       66.72      3.96 o 
   1  -3   9        4.49        4.34      1.46 o 
   2  -3   9      150.12      143.02      7.22 o 
   3  -3   9       60.55       61.63     10.97 o 
   4  -3   9       10.16        0.32      7.38 o 
 -12  -2   9       13.22       12.45      5.00 o 
 -11  -2   9       76.82       87.90      5.90 o 
 -10  -2   9        3.97        2.75      1.94 o 
  -9  -2   9      108.53      106.86      6.97 o 
  -8  -2   9      108.43      116.43      6.53 o 
  -7  -2   9       64.78       65.34      7.22 o 
  -6  -2   9       36.96       33.67      3.51 o 
  -5  -2   9      597.56      589.82     16.21 o 
  -4  -2   9      133.37      122.92      5.93 o 
  -3  -2   9       26.05       26.83      2.72 o 
  -2  -2   9       73.70       73.23      4.49 o 
  -1  -2   9       40.31       35.57      2.95 o 
   0  -2   9       13.40       16.05      2.15 o 
   1  -2   9      159.20      162.99      7.06 o 
   2  -2   9       32.12       26.73      5.11 o 
   3  -2   9      132.27      153.59      6.11 o 
   4  -2   9       25.91       28.73      6.54 o 
   5  -2   9       11.88        0.96      7.38 o 
 -13  -1   9        2.90        4.81     11.23 o 
 -12  -1   9       18.33       18.17      4.71 o 
 -11  -1   9       15.28       12.42      4.09 o 
 -10  -1   9        8.54        6.45      1.94 o 
  -9  -1   9       14.49       15.73      2.49 o 
  -8  -1   9       77.26       76.51      4.37 o 
  -7  -1   9       55.39       60.44      3.70 o 
  -6  -1   9       92.25       86.16      4.16 o 
  -5  -1   9      104.04      102.91      4.31 o 
  -4  -1   9      466.05      478.95     12.92 o 
  -3  -1   9     1455.74     1401.41     30.94 o 
  -2  -1   9      126.81      108.75      4.87 o 
  -1  -1   9       76.67       76.18      3.96 o 
   0  -1   9       30.02       23.80      3.69 o 
   1  -1   9        1.94        2.18      1.65 o 
   2  -1   9      185.81      166.74      6.34 o 
   3  -1   9       24.19       17.46      3.59 o 
   4  -1   9       29.55       37.13      7.47 o 
   5  -1   9       42.71       55.99      4.08 o 
   6  -1   9      151.92      195.34     10.91 o 
 -13   0   9       25.23       26.62     13.47 o 
 -12   0   9        3.33       -7.38      7.70 o 
 -11   0   9       21.62       26.62      4.40 o 
 -10   0   9        8.78       12.11      2.02 o 
  -9   0   9      150.98      173.54      6.40 o 
  -8   0   9      123.76      116.88      4.93 o 
  -7   0   9       12.78       13.43      1.88 o 
  -6   0   9       33.27       35.16      3.30 o 
  -5   0   9      602.59      549.23     12.83 o 
  -4   0   9      177.37      153.15      5.17 o 
  -3   0   9        0.10        8.21      1.49 o 
  -2   0   9       49.93       44.34      2.80 o 
  -1   0   9        0.24        0.65      1.59 o 
   0   0   9        1.09        1.77      1.09 o 
   1   0   9        3.45        2.12      1.39 o 
   2   0   9       11.48        6.71      1.72 o 
   3   0   9       16.58       17.72      3.57 o 
   4   0   9        8.64       10.95      2.15 o 
   5   0   9        3.88        2.89      1.92 o 
   6   0   9        0.64        1.28      2.25 o 
 -13   1   9        2.90       -1.28      8.98 o 
 -12   1   9       18.27       17.64     10.91 o 
 -11   1   9       15.22       15.72      9.62 o 
 -10   1   9        8.49        6.74      6.74 o 
  -9   1   9       14.09       17.10      1.94 o 
  -8   1   9       77.13       79.89      3.83 o 
  -7   1   9       55.64       58.97      3.18 o 
  -6   1   9       92.40       86.59      3.90 o 
  -5   1   9      103.98       95.53      4.06 o 
  -4   1   9      466.38      467.94     11.18 o 
  -3   1   9     1457.48     1400.27     27.51 o 
  -2   1   9      126.57      112.37      4.40 o 
  -1   1   9       76.33       67.03      3.54 o 
   0   1   9       29.59       27.86      2.54 o 
   1   1   9        1.93        0.79      1.46 o 
   2   1   9      185.60      173.76     11.71 o 
   3   1   9       24.07       23.95      4.01 o 
   4   1   9       29.63       37.05      3.40 o 
   5   1   9       42.76       59.50      4.08 o 
   6   1   9      152.15      207.33     13.79 o 
 -12   2   9       12.95        9.30      8.98 o 
 -11   2   9       76.39       98.47     16.04 o 
 -10   2   9        4.08        3.85      6.41 o 
  -9   2   9      108.62      108.09     14.11 o 
  -8   2   9      108.20      102.90      4.20 o 
  -7   2   9       64.57       65.49      3.33 o 
  -6   2   9       36.93       34.37      2.55 o 
  -5   2   9      598.81      576.08     13.24 o 
  -4   2   9      133.73      117.60      4.71 o 
  -3   2   9       25.83       27.95      2.88 o 
  -2   2   9       73.83       66.43      3.52 o 
  -1   2   9       39.94       38.11      2.92 o 
   0   2   9       12.99       14.16      2.04 o 
   1   2   9      158.33      152.39      7.38 o 
   2   2   9       31.52       27.37      2.83 o 
   3   2   9      131.91      128.87      6.58 o 
   4   2   9       26.05       28.54      3.37 o 
   5   2   9       11.86       15.84      2.49 o 
 -12   3   9       32.81       32.72     11.55 o 
 -11   3   9       39.24       36.57     11.23 o 
 -10   3   9       49.34       46.83     11.55 o 
  -9   3   9       56.44       54.21     10.91 o 
  -8   3   9       70.24       76.02     11.87 o 
  -7   3   9       15.40       16.03      1.95 o 
  -6   3   9       54.36       50.66      3.10 o 
  -5   3   9       12.76       12.86      1.82 o 
  -4   3   9      252.84      254.70      7.53 o 
  -3   3   9      810.25      788.17     18.77 o 
  -2   3   9       96.91       94.11      4.29 o 
  -1   3   9       63.60       62.36      3.70 o 
   0   3   9       64.38       61.88      3.78 o 
   1   3   9        4.53        4.79      1.71 o 
   2   3   9      149.68      133.05      6.90 o 
   3   3   9       60.38       54.86      6.09 o 
   4   3   9       10.11       16.80      4.81 o 
   5   3   9       36.61       42.86      5.61 o 
 -11   4   9      168.58      188.60     21.49 o 
 -10   4   9        4.00        3.21      5.45 o 
  -9   4   9       69.24       63.83     12.19 o 
  -8   4   9       55.97       50.36     10.91 o 
  -7   4   9       32.63       32.40      8.66 o 
  -6   4   9       10.93       10.48      2.24 o 
  -5   4   9      168.94      157.06      5.61 o 
  -4   4   9       26.07       24.80      2.44 o 
  -3   4   9       20.87       20.16      2.33 o 
  -2   4   9       52.27       51.14      4.35 o 
  -1   4   9       43.01       45.12      3.31 o 
   0   4   9       72.07       62.02      3.75 o 
   1   4   9      143.15      143.96      5.95 o 
   2   4   9       74.39       66.10      9.30 o 
   3   4   9      106.15      113.02      5.55 o 
   4   4   9       27.33       34.15      3.51 o 
 -10   5   9      107.24       82.11     15.08 o 
  -9   5   9       45.79       48.75     11.55 o 
  -8   5   9       53.84       65.43     12.19 o 
  -7   5   9       87.31       91.09     13.79 o 
  -6   5   9       23.21       24.50      7.54 o 
  -5   5   9        1.94        1.44      1.31 o 
  -4   5   9       29.90       26.77      2.57 o 
  -3   5   9      159.10      152.75      5.84 o 
  -2   5   9       14.12       16.01      2.25 o 
  -1   5   9       55.42       57.88      3.61 o 
   0   5   9       49.28       42.42      4.10 o 
   1   5   9        2.25        1.82      1.44 o 
   2   5   9       77.12       78.17      5.57 o 
   3   5   9       40.20       42.30      3.74 o 
  -9   6   9        5.84        0.96      6.09 o 
  -8   6   9       24.42       16.36      8.02 o 
  -7   6   9       46.15       40.09     10.91 o 
  -6   6   9       28.08       17.00      7.70 o 
  -5   6   9        3.33        2.75      2.08 o 
  -4   6   9       27.41       28.10      3.56 o 
  -3   6   9       15.63       14.68      2.06 o 
  -2   6   9       23.97       23.12      2.58 o 
  -1   6   9       13.09       12.23      2.19 o 
   0   6   9       73.09       70.87      4.20 o 
   1   6   9       50.17       55.89      3.93 o 
   2   6   9       51.38       48.52      3.90 o 
  -6   7   9        6.38        5.45      6.41 o 
  -5   7   9        7.21        4.81      6.41 o 
  -4   7   9        4.99        7.34      2.67 o 
  -3   7   9       25.16       27.27      3.83 o 
  -2   7   9        6.53        5.73      1.86 o 
  -1   7   9       55.67       59.11      4.01 o 
  -8  -6  10       53.36       43.36     10.26 o 
  -7  -6  10        1.99        1.36      2.37 o 
  -6  -6  10       18.70       22.92      4.42 o 
  -5  -6  10       69.12       73.98     13.95 o 
  -4  -6  10       20.55       26.23      4.06 o 
  -3  -6  10       19.41       12.01      4.81 o 
  -2  -6  10      128.42      130.42      7.25 o 
  -1  -6  10        0.11        1.26      1.69 o 
   0  -6  10        4.61        9.62      3.53 o 
 -10  -5  10       27.11       28.44      5.20 o 
  -9  -5  10       16.87       18.26      4.33 o 
  -8  -5  10        5.69        6.99      3.01 o 
  -7  -5  10       97.03      104.44     13.95 o 
  -6  -5  10       26.04       23.41      4.06 o 
  -5  -5  10       42.18       51.03      5.61 o 
  -4  -5  10      101.04      103.26      6.46 o 
  -3  -5  10       80.77       90.98     12.03 o 
  -2  -5  10      154.49      154.98      7.60 o 
  -1  -5  10        2.94        3.44      1.69 o 
   0  -5  10       22.58       24.07      3.06 o 
   1  -5  10       83.41       85.67      4.99 o 
   2  -5  10       26.33        5.45      9.30 o 
 -11  -4  10        2.79        3.76      2.83 o 
 -10  -4  10       62.31       69.43     14.43 o 
  -9  -4  10       97.38      108.43      7.86 o 
  -8  -4  10      163.22      172.78      9.36 o 
  -7  -4  10        0.68        0.58      1.60 o 
  -6  -4  10        7.19        3.43      1.92 o 
  -5  -4  10      119.47      123.12      6.91 o 
  -4  -4  10        2.15        0.99      1.46 o 
  -3  -4  10      130.12      126.29      6.58 o 
  -2  -4  10       75.29       73.67      4.76 o 
  -1  -4  10        1.41        1.60      1.36 o 
   0  -4  10        8.34        7.24      2.73 o 
   1  -4  10       24.89       25.92      3.53 o 
   2  -4  10        7.69        7.68      2.12 o 
   3  -4  10       35.66       17.00     12.19 o 
 -12  -3  10       44.62       66.03      6.30 o 
 -11  -3  10       13.48       19.87      4.33 o 
 -10  -3  10       58.95       67.04      5.93 o 
  -9  -3  10       53.23       49.10      5.07 o 
  -8  -3  10       56.84       60.12      5.33 o 
  -7  -3  10       54.59       45.90      4.52 o 
  -6  -3  10       93.82       95.76      5.88 o 
  -5  -3  10       42.65       40.72      3.96 o 
  -4  -3  10       24.14       23.07      2.95 o 
  -3  -3  10      353.69      355.96     11.56 o 
  -2  -3  10      129.67      137.11      6.23 o 
  -1  -3  10       91.09       87.13     11.23 o 
   0  -3  10       30.98       32.47      3.18 o 
   1  -3  10      111.23      107.26     13.31 o 
   2  -3  10        2.87        0.87      1.44 o 
   3  -3  10       13.17       11.15      3.49 o 
   4  -3  10       20.13        7.38      9.94 o 
 -12  -2  10       47.15       65.43      8.98 o 
 -11  -2  10       31.43       45.21     10.42 o 
 -10  -2  10       60.11       65.91      7.22 o 
  -9  -2  10       15.33       19.49      3.69 o 
  -8  -2  10      128.71      119.57      6.57 o 
  -7  -2  10        3.29        1.53      2.41 o 
  -6  -2  10        3.00        2.66      3.05 o 
  -5  -2  10      180.65      184.41      7.58 o 
  -4  -2  10       88.99       91.96      5.10 o 
  -3  -2  10      206.92      201.75      8.02 o 
  -2  -2  10       14.52       16.70      3.69 o 
  -1  -2  10        5.77        6.05      1.69 o 
   0  -2  10       20.37       18.74      3.37 o 
   1  -2  10       37.31       36.81      7.31 o 
   2  -2  10       40.59       42.80      3.38 o 
   3  -2  10       80.51       90.24      4.87 o 
   4  -2  10       13.61       13.59      2.67 o 
 -12  -1  10      110.17      131.11      9.69 o 
 -11  -1  10       52.57       62.75      9.94 o 
 -10  -1  10       46.19       47.09      3.92 o 
  -9  -1  10       70.14       73.36      4.53 o 
  -8  -1  10      127.35      122.36      7.22 o 
  -7  -1  10      124.21      121.42      5.98 o 
  -6  -1  10       58.09       65.47      4.33 o 
  -5  -1  10      464.55      421.22     12.35 o 
  -4  -1  10        1.22        0.29      1.00 o 
  -3  -1  10      951.98      912.53     31.11 o 
  -2  -1  10       35.28       38.46      3.15 o 
  -1  -1  10      144.15      129.22      5.78 o 
   0  -1  10       54.50       53.52      3.74 o 
   1  -1  10       42.90       37.57      7.70 o 
   2  -1  10       12.43       15.05      4.01 o 
   3  -1  10       20.08       17.80      3.89 o 
   4  -1  10        3.85        7.61      2.15 o 
   5  -1  10        9.27        8.98      3.21 o 
 -13   0  10        0.15       -6.74      7.38 o 
 -12   0  10       49.58       63.83     15.08 o 
 -11   0  10       74.11      103.67     17.16 o 
 -10   0  10       31.98       39.76      4.38 o 
  -9   0  10        1.41        2.70      1.32 o 
  -8   0  10       57.39       55.15      3.56 o 
  -7   0  10       10.78       10.70      1.79 o 
  -6   0  10       14.15       11.28      1.76 o 
  -5   0  10        0.66        0.79      1.06 o 
  -4   0  10      143.18      134.23      5.03 o 
  -3   0  10        0.07       -0.44      0.95 o 
  -2   0  10       27.30       22.61      2.37 o 
  -1   0  10        2.69        3.01      1.46 o 
   0   0  10       23.75       21.30      2.60 o 
   1   0  10        2.26        4.13      1.69 o 
   2   0  10      128.00      120.50      5.67 o 
   3   0  10       55.91       52.59      6.09 o 
   4   0  10       22.14       26.75      3.06 o 
   5   0  10        1.35       -0.48      1.81 o 
 -12   1  10      110.48      114.51     18.28 o 
 -11   1  10       52.71       71.85     13.79 o 
 -10   1  10       46.18       44.28      5.29 o 
  -9   1  10       70.07       78.28      3.93 o 
  -8   1  10      127.70      122.55      5.51 o 
  -7   1  10      124.34      110.39      8.33 o 
  -6   1  10       57.16       62.79      3.45 o 
  -5   1  10      465.44      419.15     10.63 o 
  -4   1  10        1.24        1.09      1.07 o 
  -3   1  10      951.41      900.99     19.26 o 
  -2   1  10       34.74       33.26      2.72 o 
  -1   1  10      144.28      136.45      6.70 o 
   0   1  10       54.39       54.15      3.63 o 
   1   1  10       42.21       33.96      3.28 o 
   2   1  10       12.52       14.50      2.49 o 
   3   1  10       20.11       13.11      4.33 o 
   4   1  10        3.76        4.67      2.00 o 
   5   1  10        9.29        7.67      3.85 o 
 -12   2  10       47.18       49.72     13.47 o 
 -11   2  10       31.90       37.85     10.91 o 
 -10   2  10       59.76       65.43     12.51 o 
  -9   2  10       14.95       24.06      8.02 o 
  -8   2  10      127.96      126.00      4.91 o 
  -7   2  10        3.29        3.02      1.29 o 
  -6   2  10        2.92        5.42      1.47 o 
  -5   2  10      179.76      175.52      6.04 o 
  -4   2  10       89.81       86.22      4.06 o 
  -3   2  10      205.69      186.82      9.41 o 
  -2   2  10       14.35       13.35      2.07 o 
  -1   2  10        5.68        3.74      1.99 o 
   0   2  10       20.46       17.06      2.39 o 
   1   2  10       37.07       37.24      4.33 o 
   2   2  10       40.99       44.81      4.81 o 
   3   2  10       80.56       83.88      4.99 o 
   4   2  10       13.68       21.28      2.95 o 
 -12   3  10       45.01       45.23     13.47 o 
 -11   3  10       13.59       13.15      8.66 o 
 -10   3  10       58.99       63.19     12.83 o 
  -9   3  10       53.24       59.02     11.55 o 
  -8   3  10       57.51       59.34     11.23 o 
  -7   3  10       54.41       56.48      4.09 o 
  -6   3  10       93.01       93.30      4.28 o 
  -5   3  10       43.16       44.30      3.08 o 
  -4   3  10       24.28       23.61      2.43 o 
  -3   3  10      352.96      336.62      9.59 o 
  -2   3  10      128.92      127.61      5.39 o 
  -1   3  10       91.82       84.65      4.34 o 
   0   3  10       30.93       38.21      3.22 o 
   1   3  10      110.59       97.92      6.25 o 
   2   3  10        2.85        2.25      1.60 o 
   3   3  10       13.20       12.96      2.89 o 
   4   3  10       20.13       18.61      2.83 o 
 -11   4  10        2.76        0.64      6.09 o 
 -10   4  10       62.25       66.72     13.47 o 
  -9   4  10       96.68      105.53     15.72 o 
  -8   4  10      162.77      164.54     18.28 o 
  -7   4  10        0.69        0.17      1.94 o 
  -6   4  10        7.07        4.96      1.69 o 
  -5   4  10      119.22      113.76      4.91 o 
  -4   4  10        2.21        2.35      1.44 o 
  -3   4  10      130.13      133.08      5.45 o 
  -2   4  10       74.65       79.33      4.39 o 
  -1   4  10        1.41        1.28      1.58 o 
   0   4  10        8.40        9.66      2.24 o 
   1   4  10       24.95       23.98      2.93 o 
   2   4  10        7.49       11.13      2.37 o 
   3   4  10       35.96       44.28      3.84 o 
 -10   5  10       27.16       23.74     10.26 o 
  -9   5  10       16.86       18.92      8.66 o 
  -8   5  10        5.85        7.38      6.74 o 
  -7   5  10       96.69      104.88     15.40 o 
  -6   5  10       25.99       23.70      3.27 o 
  -5   5  10       42.00       49.40      3.43 o 
  -4   5  10      101.09       95.56      4.58 o 
  -3   5  10       80.48       75.54      4.27 o 
  -2   5  10      154.01      161.48      6.35 o 
  -1   5  10        3.09        3.87      1.71 o 
   0   5  10       22.37       19.40      2.68 o 
   1   5  10       83.20       82.99      7.13 o 
   2   5  10       26.18       29.19      4.17 o 
  -8   6  10       53.39       62.23     13.47 o 
  -7   6  10        1.99       -0.64      5.13 o 
  -6   6  10       18.60       17.64      8.66 o 
  -5   6  10       68.93       69.23      5.24 o 
  -4   6  10       20.55       22.36      3.52 o 
  -3   6  10       19.41       21.47      3.17 o 
  -2   6  10      128.22      134.90      5.79 o 
  -1   6  10        0.12        0.63      1.50 o 
   0   6  10        4.64        2.53      2.88 o 
  -6  -6  11       13.53       10.75      3.40 o 
  -5  -6  11        4.40        6.58      2.72 o 
  -4  -6  11       61.31       65.63      5.78 o 
  -3  -6  11       14.36       16.10      4.33 o 
  -2  -6  11        1.47        1.59      3.69 o 
  -9  -5  11        0.60        4.01      2.72 o 
  -8  -5  11        0.86        1.15      2.15 o 
  -7  -5  11       16.51       11.67      4.17 o 
  -6  -5  11      104.36      105.39      7.25 o 
  -5  -5  11       86.06       85.31      6.46 o 
  -4  -5  11      114.89      123.39      7.37 o 
  -3  -5  11       87.37       89.85      6.25 o 
  -2  -5  11       13.63       10.92      2.60 o 
  -1  -5  11       11.34       11.48      2.46 o 
   0  -5  11        2.13        3.85      1.81 o 
 -10  -4  11        6.98        4.33      2.72 o 
  -9  -4  11       34.86       53.05      5.70 o 
  -8  -4  11       21.80       25.50      4.15 o 
  -7  -4  11      110.06      117.98      9.94 o 
  -6  -4  11       64.72       74.65     13.15 o 
  -5  -4  11        1.98        0.74      1.46 o 
  -4  -4  11       58.91       65.27      4.99 o 
  -3  -4  11       24.66       26.11      3.28 o 
  -2  -4  11       35.82       38.84      4.81 o 
  -1  -4  11       13.76       20.15      3.21 o 
   0  -4  11        3.09        6.74      2.04 o 
   1  -4  11       29.80       35.78      4.65 o 
   2  -4  11       29.98       26.85      7.46 o 
 -11  -3  11       19.74       19.30      3.78 o 
 -10  -3  11        9.04       10.19      3.01 o 
  -9  -3  11        3.98        1.02      1.77 o 
  -8  -3  11       10.11        7.07      3.37 o 
  -7  -3  11       25.71       23.62      3.85 o 
  -6  -3  11      104.80      102.61      6.12 o 
  -5  -3  11       85.55       86.95      5.45 o 
  -4  -3  11       74.92       69.02      4.87 o 
  -3  -3  11      117.01      120.27      6.23 o 
  -2  -3  11        7.72        9.35      2.23 o 
  -1  -3  11       44.80       48.80      3.96 o 
   0  -3  11       15.72       22.57      2.83 o 
   1  -3  11      127.18      130.69      6.11 o 
   2  -3  11        1.88        4.19      1.87 o 
   3  -3  11       24.91       28.43      7.16 o 
 -12  -2  11        1.15        0.64      3.21 o 
 -11  -2  11        3.81        4.84      2.23 o 
 -10  -2  11       97.68       91.24      6.21 o 
  -9  -2  11       49.50       52.49      4.70 o 
  -8  -2  11       91.23       88.06      6.09 o 
  -7  -2  11       12.03       10.58      3.69 o 
  -6  -2  11      102.37      103.28      5.78 o 
  -5  -2  11       32.33       33.54      3.47 o 
  -4  -2  11       60.75       58.72      4.29 o 
  -3  -2  11      252.09      255.96     12.51 o 
  -2  -2  11       79.29       70.56      4.52 o 
  -1  -2  11       90.46       79.46      4.65 o 
   0  -2  11       19.05       22.29      2.83 o 
   1  -2  11        3.97        3.25      1.55 o 
   2  -2  11        7.61        7.53      2.07 o 
   3  -2  11        3.24        1.80      1.77 o 
 -12  -1  11       10.42       12.83      4.81 o 
 -11  -1  11       40.91       42.96      4.08 o 
 -10  -1  11        0.46        0.96      2.25 o 
  -9  -1  11        2.56        4.23      1.69 o 
  -8  -1  11       35.56       30.17      3.53 o 
  -7  -1  11       88.62       88.95      5.07 o 
  -6  -1  11       29.47       32.56      3.15 o 
  -5  -1  11       22.47       15.85      2.37 o 
  -4  -1  11       25.91       23.38      2.83 o 
  -3  -1  11       76.65       76.96      4.52 o 
  -2  -1  11        0.85        3.48      1.54 o 
  -1  -1  11       30.06       32.90      3.06 o 
   0  -1  11       45.90       44.85      5.13 o 
   1  -1  11      205.77      199.07      7.70 o 
   2  -1  11        1.73        2.95      1.69 o 
   3  -1  11       13.37       12.86      3.21 o 
 -12   0  11        0.20        0.00      7.70 o 
 -11   0  11        0.05        6.16      2.65 o 
 -10   0  11      242.34      239.06      8.28 o 
  -9   0  11       57.35       54.21      3.65 o 
  -8   0  11      182.59      178.10      6.53 o 
  -7   0  11       32.25       33.84      3.15 o 
  -6   0  11       85.53       88.90      4.76 o 
  -5   0  11       83.89       85.06      7.70 o 
  -4   0  11       57.49       51.96      3.74 o 
  -3   0  11      343.58      338.43     19.73 o 
  -2   0  11       17.76       13.62      2.37 o 
  -1   0  11      169.28      153.75      6.46 o 
   0   0  11        0.13       -0.32      1.36 o 
   1   0  11        0.00        0.47      1.46 o 
   2   0  11       24.27       24.42      3.06 o 
   3   0  11        0.08        0.64      1.69 o 
   4   0  11       68.21       67.44      4.65 o 
 -12   1  11       10.19       10.26      8.98 o 
 -11   1  11       41.03       32.72     10.58 o 
 -10   1  11        0.45        1.76      1.83 o 
  -9   1  11        2.57        4.19      1.47 o 
  -8   1  11       35.44       32.14      2.75 o 
  -7   1  11       88.77       87.24      4.29 o 
  -6   1  11       28.78       25.75      4.06 o 
  -5   1  11       21.88       20.34      2.27 o 
  -4   1  11       25.59       28.01      4.21 o 
  -3   1  11       76.27       80.65      4.02 o 
  -2   1  11        0.85        0.83      1.69 o 
  -1   1  11       29.97       29.43      4.65 o 
   0   1  11       46.01       47.43      3.74 o 
   1   1  11      205.88      192.35      7.71 o 
   2   1  11        1.67        0.98      1.69 o 
   3   1  11       13.28       11.70      2.46 o 
 -12   2  11        1.16        3.53      7.06 o 
 -11   2  11        3.82        0.96      6.09 o 
 -10   2  11       98.14       88.21     14.11 o 
  -9   2  11       49.65       57.91      4.93 o 
  -8   2  11       91.72       96.84      4.57 o 
  -7   2  11       11.77       12.71      1.92 o 
  -6   2  11      101.89      101.46      4.62 o 
  -5   2  11       32.24       33.15      2.84 o 
  -4   2  11       60.12       59.53      4.87 o 
  -3   2  11      252.97      243.39      9.84 o 
  -2   2  11       79.02       77.28      4.19 o 
  -1   2  11       90.90       84.50      4.52 o 
   0   2  11       18.88       16.27      2.59 o 
   1   2  11        3.95       -0.20      1.60 o 
   2   2  11        7.58       13.22      3.21 o 
   3   2  11        3.23        2.41      1.81 o 
 -11   3  11       19.52       17.32      9.30 o 
 -10   3  11        8.87        8.66      7.38 o 
  -9   3  11        3.97        1.28      5.45 o 
  -8   3  11       10.03        8.68      2.61 o 
  -7   3  11       25.92       25.66      2.65 o 
  -6   3  11      103.98      107.84      4.95 o 
  -5   3  11       84.87       86.41      4.42 o 
  -4   3  11       74.27       71.43      4.09 o 
  -3   3  11      116.38      124.84      5.51 o 
  -2   3  11        7.70       11.84      2.31 o 
  -1   3  11       44.88       43.56      3.51 o 
   0   3  11       15.92       18.50      2.71 o 
   1   3  11      127.67      125.14      6.35 o 
   2   3  11        1.80        2.28      1.92 o 
   3   3  11       24.85       27.72      3.28 o 
 -10   4  11        6.94        7.38      7.38 o 
  -9   4  11       35.17       43.62     11.23 o 
  -8   4  11       22.00       25.02      8.66 o 
  -7   4  11      109.50      104.92      6.76 o 
  -6   4  11       64.47       70.02      4.14 o 
  -5   4  11        1.96        1.64      1.59 o 
  -4   4  11       58.42       59.28      3.82 o 
  -3   4  11       25.07       26.29      4.61 o 
  -2   4  11       36.09       34.62      3.27 o 
  -1   4  11       13.66       17.66      2.63 o 
   0   4  11        3.14        3.45      1.72 o 
   1   4  11       29.77       24.39      3.18 o 
   2   4  11       29.85       26.55      4.81 o 
  -9   5  11        0.59       -1.92      5.45 o 
  -8   5  11        0.85       -1.60      4.49 o 
  -7   5  11       16.44       16.04      8.02 o 
  -6   5  11      103.97      104.69      6.63 o 
  -5   5  11       85.96       91.58      4.68 o 
  -4   5  11      114.49      119.58      5.55 o 
  -3   5  11       87.23       88.63      4.89 o 
  -2   5  11       13.61       14.35      2.46 o 
  -1   5  11       11.43        8.31      2.27 o 
   0   5  11        2.14        1.21      1.65 o 
  -6   6  11       13.49       18.60      8.66 o 
  -5   6  11        4.36        2.07      2.41 o 
  -4   6  11       61.09       66.49      5.01 o 
  -3   6  11       14.17       18.08      2.65 o 
  -2   6  11        1.51        1.31      1.56 o 
  -7  -5  12        5.59        4.65      2.49 o 
  -6  -5  12       39.52       52.62      5.55 o 
  -5  -5  12       14.51       12.37      3.06 o 
  -4  -5  12       31.64       37.77      6.25 o 
  -3  -5  12        6.95        8.37      2.46 o 
  -2  -5  12       70.30       85.03      5.66 o 
  -9  -4  12       32.64       34.43      4.76 o 
  -8  -4  12       23.50       18.64      3.74 o 
  -7  -4  12       28.48       32.61      4.29 o 
  -6  -4  12       21.66       24.08      3.74 o 
  -5  -4  12       51.71       54.10      4.97 o 
  -4  -4  12       37.80       34.54      4.06 o 
  -3  -4  12       46.55       49.04      4.42 o 
  -2  -4  12        8.24        9.03      2.23 o 
  -1  -4  12       35.84       34.15      3.74 o 
   0  -4  12       25.25       38.51      4.49 o 
 -10  -3  12       45.18       49.46      5.30 o 
  -9  -3  12       53.72       64.62      5.66 o 
  -8  -3  12       18.36       14.76      3.06 o 
  -7  -3  12       22.94       25.52      3.61 o 
  -6  -3  12      143.66      151.43      7.80 o 
  -5  -3  12       26.30       26.74      3.40 o 
  -4  -3  12      157.92      157.67      7.47 o 
  -3  -3  12       14.38       18.10      2.83 o 
  -2  -3  12       67.69       73.32      4.87 o 
  -1  -3  12        4.75        8.83      2.15 o 
   0  -3  12        1.45        3.74      1.69 o 
   1  -3  12       47.14       47.80      8.17 o 
 -11  -2  12        8.72        7.26      4.97 o 
 -10  -2  12        1.57        1.74      1.77 o 
  -9  -2  12        7.07        4.38      1.92 o 
  -8  -2  12       50.99       55.52      4.75 o 
  -7  -2  12      222.00      227.00     19.41 o 
  -6  -2  12       22.50       26.18      3.28 o 
  -5  -2  12       33.79       34.19      6.09 o 
  -4  -2  12      165.18      157.48      7.14 o 
  -3  -2  12       42.07       45.05      3.86 o 
  -2  -2  12       23.33       23.23      2.92 o 
  -1  -2  12       99.47      106.65      5.66 o 
   0  -2  12       57.65       65.15      4.52 o 
   1  -2  12       11.15       11.24      2.41 o 
   2  -2  12        4.36        5.25      2.15 o 
 -11  -1  12       14.32       19.67      3.15 o 
 -10  -1  12       27.04       22.69      3.24 o 
  -9  -1  12      148.84      144.72      7.12 o 
  -8  -1  12        1.04        1.99      2.08 o 
  -7  -1  12        5.51        6.41      3.05 o 
  -6  -1  12      134.93      140.14      9.94 o 
  -5  -1  12       87.48       93.82     10.75 o 
  -4  -1  12      277.39      275.08      9.52 o 
  -3  -1  12       18.90       19.46      2.60 o 
  -2  -1  12       17.97       17.15      2.60 o 
  -1  -1  12       15.99       15.29      4.01 o 
   0  -1  12       16.37       21.60      3.37 o 
   1  -1  12       16.22       15.21      2.60 o 
   2  -1  12       29.16       27.61      3.51 o 
 -11   0  12        8.26        6.74      3.21 o 
 -10   0  12        9.54       10.67      2.23 o 
  -9   0  12        3.56        7.95      3.05 o 
  -8   0  12       63.52       69.55      7.70 o 
  -7   0  12      480.30      496.11     14.27 o 
  -6   0  12        5.76       13.34      2.23 o 
  -5   0  12      214.63      196.87     10.58 o 
  -4   0  12      231.66      207.24     20.85 o 
  -3   0  12        0.09        6.70      1.92 o 
  -2   0  12       15.78       20.92      2.83 o 
  -1   0  12      105.42      108.41      5.66 o 
   0   0  12       23.17       22.19      3.06 o 
   1   0  12        1.55        3.49      1.92 o 
   2   0  12        1.21        4.29      2.15 o 
 -11   1  12       14.34       15.08      8.34 o 
 -10   1  12       27.00       29.84      4.24 o 
  -9   1  12      149.11      151.35      7.80 o 
  -8   1  12        1.05        0.77      1.25 o 
  -7   1  12        5.49        4.39      2.08 o 
  -6   1  12      134.91      141.84      9.14 o 
  -5   1  12       87.91       86.25      4.75 o 
  -4   1  12      277.53      265.19      9.29 o 
  -3   1  12       18.88       22.58      2.83 o 
  -2   1  12       17.72       17.79      2.60 o 
  -1   1  12       16.05       15.18      2.73 o 
   0   1  12       16.40       17.38      2.83 o 
   1   1  12       15.97       18.95      2.95 o 
   2   1  12       29.35       33.01      8.82 o 
 -11   2  12        8.79       13.47      8.34 o 
 -10   2  12        1.57        2.25      5.77 o 
  -9   2  12        6.95        2.54      2.25 o 
  -8   2  12       51.18       55.61      3.71 o 
  -7   2  12      222.98      223.31      7.46 o 
  -6   2  12       22.28       25.04      2.74 o 
  -5   2  12       34.13       35.73      3.04 o 
  -4   2  12      164.90      158.05      6.13 o 
  -3   2  12       41.91       48.45      4.62 o 
  -2   2  12       23.30       24.41      2.82 o 
  -1   2  12       99.65       99.78      5.67 o 
   0   2  12       57.64       57.90      4.54 o 
   1   2  12       10.97        9.95      4.81 o 
   2   2  12        4.33        6.41      2.49 o 
 -10   3  12       45.16       41.70     11.23 o 
  -9   3  12       53.86       62.55     12.19 o 
  -8   3  12       18.13       19.02      3.44 o 
  -7   3  12       22.94       22.36      2.62 o 
  -6   3  12      143.93      158.25      6.22 o 
  -5   3  12       26.80       25.76      2.90 o 
  -4   3  12      158.40      157.53      6.35 o 
  -3   3  12       14.44       15.74      2.48 o 
  -2   3  12       67.35       66.03      4.42 o 
  -1   3  12        4.80        6.25      2.17 o 
   0   3  12        1.45        2.54      1.94 o 
   1   3  12       47.09       47.30      4.42 o 
  -9   4  12       32.41       32.40     10.26 o 
  -8   4  12       23.72       36.57     10.26 o 
  -7   4  12       28.70       30.82      4.27 o 
  -6   4  12       21.82       20.82      3.63 o 
  -5   4  12       51.32       47.28      3.74 o 
  -4   4  12       37.72       37.46      3.42 o 
  -3   4  12       46.65       47.98      4.79 o 
  -2   4  12        8.21        7.87      2.91 o 
  -1   4  12       35.98       41.94      3.67 o 
   0   4  12       25.53       27.74      3.35 o 
  -7   5  12        5.62        2.89      6.09 o 
  -6   5  12       39.75       46.70      5.13 o 
  -5   5  12       14.29       17.44      2.63 o 
  -4   5  12       31.80       32.30      3.32 o 
  -3   5  12        7.02        8.49      2.31 o 
  -2   5  12       70.18       71.82      4.80 o 
  -8  -4  13       20.35       22.79      3.96 o 
  -7  -4  13        1.61        2.25      2.00 o 
  -6  -4  13       78.69       79.84      6.23 o 
  -5  -4  13       74.89       79.43      5.88 o 
  -4  -4  13        6.31        6.41      2.37 o 
  -3  -4  13       54.26       52.80      4.75 o 
  -9  -3  13       55.91       61.65      8.02 o 
  -8  -3  13       11.37       15.61      3.24 o 
  -7  -3  13       40.36       41.30      4.52 o 
  -6  -3  13       15.08       12.66      3.06 o 
  -5  -3  13       52.83       60.73      4.99 o 
  -4  -3  13       10.23       16.30      3.06 o 
  -3  -3  13       74.25       77.56      7.54 o 
  -2  -3  13       47.44       55.46      4.54 o 
  -1  -3  13       18.90       20.35      3.85 o 
 -10  -2  13       37.14       49.74      5.45 o 
  -9  -2  13        2.51       -1.03      3.05 o 
  -8  -2  13       17.91       22.05      3.38 o 
  -7  -2  13       25.95       27.72      3.51 o 
  -6  -2  13       68.80       66.76      5.77 o 
  -5  -2  13       39.91       40.61      3.93 o 
  -4  -2  13       44.74       39.89      3.96 o 
  -3  -2  13       44.35       45.80      3.96 o 
  -2  -2  13       34.92       46.22      4.06 o 
  -1  -2  13        4.48        2.07      1.69 o 
   0  -2  13       46.57       57.74      6.09 o 
 -11  -1  13       42.02       61.68      5.01 o 
 -10  -1  13       91.32       89.89      5.93 o 
  -9  -1  13       15.21       14.54      2.77 o 
  -8  -1  13       74.26       81.00      9.78 o 
  -7  -1  13      118.49      125.77      8.66 o 
  -6  -1  13        1.07        2.89      1.59 o 
  -5  -1  13       25.61       24.92      3.06 o 
  -4  -1  13        4.63        8.27      2.15 o 
  -3  -1  13      194.82      190.09      8.05 o 
  -2  -1  13       54.35       65.41      8.82 o 
  -1  -1  13       51.18       47.65      4.06 o 
   0  -1  13        1.48        4.21      2.57 o 
 -11   0  13       67.43       67.68      7.70 o 
 -10   0  13       12.75       18.68      2.77 o 
  -9   0  13        0.99        2.00      1.46 o 
  -8   0  13        3.55        1.74      1.54 o 
  -7   0  13       61.07       57.68      4.42 o 
  -6   0  13       24.40       21.86      2.92 o 
  -5   0  13       18.21       17.47      2.72 o 
  -4   0  13      112.38      109.95      5.78 o 
  -3   0  13       23.13       27.13      3.18 o 
  -2   0  13       38.22       40.39      3.74 o 
  -1   0  13        6.92        5.45      2.04 o 
   0   0  13       22.08       25.83      3.40 o 
   1   0  13       75.50       68.94      5.10 o 
 -10   1  13       91.63      103.60      8.34 o 
  -9   1  13       15.01       15.23      3.21 o 
  -8   1  13       74.61       80.43      4.97 o 
  -7   1  13      118.81      123.33      6.12 o 
  -6   1  13        1.05        2.74      2.25 o 
  -5   1  13       25.59       23.17      5.61 o 
  -4   1  13        4.48        3.96      1.92 o 
  -3   1  13      195.14      180.77      7.70 o 
  -2   1  13       54.27       59.30      5.45 o 
  -1   1  13       51.26       39.47      3.96 o 
   0   1  13        1.44        1.94      2.41 o 
 -10   2  13       37.03       50.68     11.55 o 
  -9   2  13        2.47        4.92      1.82 o 
  -8   2  13       17.79       15.88      2.44 o 
  -7   2  13       26.24       27.89      3.28 o 
  -6   2  13       68.46       63.79      4.54 o 
  -5   2  13       39.54       32.09      5.29 o 
  -4   2  13       45.12       49.07      8.18 o 
  -3   2  13       44.25       49.72      6.90 o 
  -2   2  13       34.90       41.52      3.96 o 
  -1   2  13        4.49        5.08      2.15 o 
   0   2  13       46.48       49.76      4.52 o 
  -9   3  13       55.61       71.53     13.15 o 
  -8   3  13       11.46       14.27      3.21 o 
  -7   3  13       40.66       39.28      3.42 o 
  -6   3  13       14.97       15.54      2.50 o 
  -5   3  13       52.85       59.12      4.13 o 
  -4   3  13       10.14       11.60      2.44 o 
  -3   3  13       74.77       71.35      4.72 o 
  -2   3  13       47.68       51.32      4.97 o 
  -1   3  13       18.80       20.92      3.28 o 
  -8   4  13       20.29       19.24      8.34 o 
  -7   4  13        1.63        2.10      2.72 o 
  -6   4  13       78.59       74.16      4.65 o 
  -5   4  13       74.68       76.28      4.75 o 
  -4   4  13        6.37        9.21      2.30 o 
  -3   4  13       54.36       54.73      6.53 o 
  -7  -3  14       33.00       41.16      4.65 o 
  -6  -3  14       49.77       58.14      5.29 o 
  -5  -3  14       12.08       12.60      2.92 o 
  -4  -3  14       11.41        9.78      2.60 o 
  -8  -2  14        0.06        1.28      1.59 o 
  -7  -2  14       32.38       36.46      4.06 o 
  -6  -2  14      148.00      168.76      8.03 o 
  -5  -2  14       63.27       67.53      7.38 o 
  -4  -2  14       99.65      101.55      6.11 o 
  -3  -2  14       24.04       26.20      5.29 o 
  -9  -1  14       11.05       13.83      4.81 o 
  -8  -1  14       42.33       40.70      4.06 o 
  -7  -1  14       35.59       38.60      3.93 o 
  -6  -1  14       67.65       70.64      5.10 o 
  -5  -1  14       52.02       53.21      4.42 o 
  -4  -1  14       25.03       19.68      3.06 o 
  -3  -1  14        7.96        9.14      2.49 o 
  -2  -1  14       11.35       12.29      2.72 o 
  -9   0  14       38.26       30.02      3.51 o 
  -8   0  14        6.50        7.68      2.23 o 
  -7   0  14        1.13        1.30      1.69 o 
  -6   0  14       82.59       91.26      7.22 o 
  -5   0  14      112.79      119.18      6.23 o 
  -4   0  14       63.51       62.34      4.75 o 
  -3   0  14       48.91       61.08      4.76 o 
  -2   0  14        8.59        9.89      2.60 o 
  -9   1  14       11.13       14.39      2.60 o 
  -8   1  14       42.37       45.09      4.06 o 
  -7   1  14       35.61       36.55      3.74 o 
  -6   1  14       67.75       66.35      7.22 o 
  -5   1  14       52.23       42.77      3.96 o 
  -4   1  14       25.06       22.66      3.28 o 
  -3   1  14        7.87        3.81      3.21 o 
  -2   1  14       11.24       10.97      3.21 o 
  -8   2  14        0.06        1.64      2.08 o 
  -7   2  14       32.42       28.22      3.40 o 
  -6   2  14      147.99      144.26      8.02 o 
  -5   2  14       63.95       75.41      5.22 o 
  -4   2  14       99.51       98.58      6.90 o 
  -3   2  14       24.12       26.35      3.51 o 
  -7   3  14       32.89       32.12      3.74 o 
  -6   3  14       49.78       51.95      4.42 o 
  -5   3  14       12.24       10.56      6.41 o 
  -4   3  14       11.45       14.29      2.95 o 
                                                 
